# Supplementary material for: Diaqua­dichlorido[5-(3-pyridinio)tetra­zolato-κN 2]copper(II) dihydrate
Source: Acta Crystallogr Sect E Struct Rep Online. 2009 Sep 9;65(Pt 10):m1188. doi: 10.1107/S1600536809033042 (PMC2970193; doi:10.1107/S1600536809033042)
Supplement: Supplementary file 1 [file e-65-m1188-sup1.cif]

##############################################################################
###                                                                        ###
###        Electronic paper (Acta Crystallographica Section E)             ###
###                                                                        ###
##############################################################################
#                                                                            #
# This CIF contains the data in a paper accepted for publication in Acta     #
# Crystallographica Section E. It conforms to the requirements of Notes      #
# for Authors for Section E, and has been peer reviewed under the auspices   #
# of the IUCr Commission on Journals.                                        #
#                                                                            #
# Full details of the Crystallographic Information File format               #
# are given in the paper "The Crystallographic Information File (CIF):       #
# a New Standard Archive File for Crystallography" by S. R. Hall, F. H.      #
# Allen and I. D. Brown [Acta Cryst. (1991), A47, 655-685].                  #
#                                                                            #
# The current version of the core CIF dictionary is obtainable from          #
# ftp://ftp.iucr.org/pub/cif_core.dic. The current version number is 2.4.    #
#                                                                            #
# Software is freely available for graphical display of the structure(s) in  #
# this CIF.  For information consult the CIF home page http://www.iucr.org/  #
# cif/home.html                                                              #
#                                                                            #
# This file may be used for bona fide research purposes within the           #
# scientific community so long as proper attribution is given to the journal # 
# article from which it was obtained.                                        #
#                                                                            #
##############################################################################
                                             
data_I
_audit_creation_method     SHELXL-97
_chemical_name_systematic
;
Diaquadichlorido[5-(3-pyridinio)tetrazolato-\k<i>N</i>^2^]copper(II)
dihydrate
;
_chemical_name_common     ?
_chemical_formula_moiety     'C12 H14 Cl2 Cu N10 O2, 2H2 O'
_chemical_formula_sum     'C12 H18 Cl2 Cu N10 O4'
_chemical_formula_iupac     '[Cu Cl2 (C6 H5 N5)2 (H2 O)2], 2H2 O'
_chemical_formula_weight     500.80
_chemical_melting_point     ?
_symmetry_cell_setting     Triclinic
_symmetry_space_group_name_H-M     'P -1'
_symmetry_space_group_name_Hall     '-P 1'
loop_
    _symmetry_equiv_pos_as_xyz
    'x, y, z'
    '-x, -y, -z'
_cell_length_a     6.5484(13)
_cell_length_b     8.3348(17)
_cell_length_c     9.1215(18)
_cell_angle_alpha     99.54(3)
_cell_angle_beta     110.22(3)
_cell_angle_gamma     91.73(3)
_cell_volume     458.64(19)
_cell_formula_units_Z     1
_cell_measurement_reflns_used     1953
_cell_measurement_theta_min     3.13
_cell_measurement_theta_max     27.48
_cell_measurement_temperature     298(2)
_exptl_crystal_description     Block
_exptl_crystal_colour     Blue
_exptl_crystal_size_max     0.15
_exptl_crystal_size_mid     0.10
_exptl_crystal_size_min     0.10
_exptl_crystal_density_diffrn     1.813
_exptl_crystal_density_meas     ?
_exptl_crystal_density_method     'not measured'
_exptl_crystal_F_000     255
_exptl_absorpt_coefficient_mu     1.529
_exptl_absorpt_correction_type     multi-scan
_exptl_absorpt_process_details     '(CrystalClear; Rigaku, 2005)'
_exptl_absorpt_correction_T_min     0.85
_exptl_absorpt_correction_T_max     1.00
_exptl_special_details
;
;
_diffrn_ambient_temperature     298(2)
_diffrn_radiation_type     MoK\a
_diffrn_radiation_wavelength     0.71073
_diffrn_radiation_source     'fine-focus sealed tube'
_diffrn_radiation_monochromator     graphite
_diffrn_measurement_device_type     'Rigaku Mercury2'
_diffrn_measurement_method     'CCD profile fitting'
_diffrn_detector_area_resol_mean     13.6612
_diffrn_reflns_number     4880
_diffrn_reflns_av_R_equivalents     0.0373
_diffrn_reflns_av_sigmaI/netI     0.0451
_diffrn_reflns_theta_min     3.13
_diffrn_reflns_theta_max     27.48
_diffrn_reflns_theta_full     27.48
_diffrn_measured_fraction_theta_max     0.998
_diffrn_measured_fraction_theta_full     0.998
_diffrn_reflns_limit_h_min     -8
_diffrn_reflns_limit_h_max     8
_diffrn_reflns_limit_k_min     -10
_diffrn_reflns_limit_k_max     10
_diffrn_reflns_limit_l_min     -11
_diffrn_reflns_limit_l_max     11
_diffrn_standards_number     ?
_diffrn_standards_interval_count     ?
_diffrn_standards_interval_time     ?
_diffrn_standards_decay_%     ?
_refine_special_details
;
 Refinement of F^2^ against ALL reflections.  The weighted R-factor wR and
 goodness of fit S are based on F^2^, conventional R-factors R are based
 on F, with F set to zero for negative F^2^. The threshold expression of
 F^2^ > 2sigma(F^2^) is used only for calculating R-factors(gt) etc. and is
 not relevant to the choice of reflections for refinement.  R-factors based
 on F^2^ are statistically about twice as large as those based on F, and R-
 factors based on ALL data will be even larger.
;
_reflns_number_total     2103
_reflns_number_gt     1953
_reflns_threshold_expression     I>2\s(I)
_refine_ls_structure_factor_coef     Fsqd
_refine_ls_matrix_type     full
_refine_ls_R_factor_all     0.0482
_refine_ls_R_factor_gt     0.0448
_refine_ls_wR_factor_gt     0.1132
_refine_ls_wR_factor_ref     0.1144
_refine_ls_goodness_of_fit_ref     1.311
_refine_ls_restrained_S_all     1.311
_refine_ls_number_reflns     2103
_refine_ls_number_parameters     142
_refine_ls_number_restraints     0
_refine_ls_hydrogen_treatment     constr
_refine_ls_weighting_scheme     calc
_refine_ls_weighting_details
                      'calc w=1/[\s^2^(Fo^2^)+1.0933P] where P=(Fo^2^+2Fc^2^)/3'
_atom_sites_solution_hydrogens     geom
_atom_sites_solution_primary     direct
_atom_sites_solution_secondary     difmap
_refine_ls_shift/su_max     0.000
_refine_ls_shift/su_mean     0.000
_refine_diff_density_max     0.330
_refine_diff_density_min     -0.426
_refine_ls_extinction_method     none
_refine_ls_extinction_coef     ?
loop_
    _atom_type_symbol
    _atom_type_description
    _atom_type_scat_dispersion_real
    _atom_type_scat_dispersion_imag
    _atom_type_scat_source
    'C' 'C' 0.0033 0.0016
                         'International Tables Vol C Tables 4.2.6.8 and 6.1.1.4'
    'Cl' 'Cl' 0.1484 0.1585
                         'International Tables Vol C Tables 4.2.6.8 and 6.1.1.4'
    'Cu' 'Cu' 0.3201 1.2651
                         'International Tables Vol C Tables 4.2.6.8 and 6.1.1.4'
    'N' 'N' 0.0061 0.0033
                         'International Tables Vol C Tables 4.2.6.8 and 6.1.1.4'
    'O' 'O' 0.0106 0.0060
                         'International Tables Vol C Tables 4.2.6.8 and 6.1.1.4'
    'H' 'H' 0.0000 0.0000
                         'International Tables Vol C Tables 4.2.6.8 and 6.1.1.4'
_computing_data_collection     'CrystalClear (Rigaku, 2005)'
_computing_cell_refinement     'CrystalClear (Rigaku, 2005)'
_computing_data_reduction     'CrystalClear (Rigaku, 2005)'
_computing_structure_solution     'SHELXS97 (Sheldrick, 2008)'
_computing_structure_refinement     'SHELXL97 (Sheldrick, 2008)'
_computing_molecular_graphics
;
ORTEPIII (Burnett & Johnson, 1996), ORTEP-3 for Windows (Farrugia,
1997)
and SHELXTL (Sheldrick, 2008)
;
_computing_publication_material     'SHELXTL (Sheldrick, 2008)'
loop_
    _atom_site_type_symbol
    _atom_site_label
    _atom_site_fract_x
    _atom_site_fract_y
    _atom_site_fract_z
    _atom_site_U_iso_or_equiv
    _atom_site_adp_type
    _atom_site_calc_flag
    _atom_site_refinement_flags
    _atom_site_occupancy
    _atom_site_disorder_assembly
    _atom_site_disorder_group
    Cu Cu1 0.5000 0.5000 0.5000 0.02259(18) Uani d S 1 . .
    N N1 0.2750(6) -0.3207(4) 0.0634(4) 0.0311(7) Uani d . 1 . .
    H H1 0.3009 -0.3948 0.1211 0.037 Uiso calc R 1 . .
    N N2 0.3845(5) 0.1765(3) 0.2805(4) 0.0228(6) Uani d . 1 . .
    N N3 0.3946(5) 0.3381(3) 0.2979(3) 0.0226(6) Uani d . 1 . .
    N N4 0.3283(5) 0.3805(4) 0.1585(4) 0.0259(7) Uani d . 1 . .
    N N5 0.2733(6) 0.2488(4) 0.0467(4) 0.0268(7) Uani d . 1 . .
    C C1 0.3091(7) -0.1653(5) 0.1350(5) 0.0294(8) Uani d . 1 . .
    H H1A 0.3598 -0.1385 0.2454 0.035 Uiso calc R 1 . .
    C C2 0.2700(6) -0.0447(4) 0.0473(4) 0.0204(7) Uani d . 1 . .
    C C3 0.1941(6) -0.0902(4) -0.1163(4) 0.0253(8) Uani d . 1 . .
    H H3 0.1656 -0.0105 -0.1792 0.030 Uiso calc R 1 . .
    C C4 0.1608(7) -0.2512(5) -0.1860(5) 0.0299(8) Uani d . 1 . .
    H H4 0.1095 -0.2821 -0.2962 0.036 Uiso calc R 1 . .
    C C5 0.2037(7) -0.3666(5) -0.0919(5) 0.0325(9) Uani d . 1 . .
    H H5 0.1825 -0.4770 -0.1375 0.039 Uiso calc R 1 . .
    C C6 0.3097(6) 0.1261(4) 0.1255(4) 0.0203(7) Uani d . 1 . .
    O O1W 0.3115(5) 0.3482(4) 0.6228(4) 0.0451(8) Uani d . 1 . .
    H H11W 0.3277 0.2489 0.6316 0.068 Uiso d R 1 . .
    H H12W 0.1779 0.3657 0.5974 0.068 Uiso d R 1 . .
    Cl Cl1 0.19420(15) 0.63743(11) 0.40795(11) 0.0307(2) Uani d . 1 . .
    O O2WA 0.2969(13) 0.0279(8) 0.5219(8) 0.0506(16) Uani d P 0.54 A 1
    H H1WA 0.3360 0.0607 0.4513 0.076 Uiso d PR 0.54 A 1
    H H2WA 0.1618 0.0387 0.5026 0.076 Uiso d PR 0.54 A 1
    O O2WB 0.1538(17) 0.0200(10) 0.5354(13) 0.068(3) Uani d P 0.46 B 2
    H H1WB 0.2070 -0.0699 0.5168 0.102 Uiso d PR 0.46 B 2
    H H2WB 0.0279 0.0002 0.5394 0.102 Uiso d PR 0.46 B 2
loop_
    _atom_site_aniso_label
    _atom_site_aniso_U_11
    _atom_site_aniso_U_22
    _atom_site_aniso_U_33
    _atom_site_aniso_U_12
    _atom_site_aniso_U_13
    _atom_site_aniso_U_23
    Cu1 0.0278(3) 0.0148(3) 0.0195(3) 0.0024(2) 0.0043(2) -0.0033(2)
    N1 0.044(2) 0.0169(15) 0.0295(17) 0.0012(13) 0.0103(15) 0.0029(13)
    N2 0.0311(16) 0.0122(13) 0.0221(15) 0.0027(11) 0.0069(13) 0.0005(11)
    N3 0.0298(16) 0.0125(13) 0.0230(15) 0.0038(11) 0.0074(13) 0.0001(11)
    N4 0.0378(18) 0.0158(14) 0.0215(15) 0.0019(12) 0.0086(13) 0.0007(11)
    N5 0.0393(18) 0.0169(14) 0.0205(15) -0.0004(13) 0.0079(13) 0.0002(12)
    C1 0.042(2) 0.0195(18) 0.0226(18) -0.0009(15) 0.0086(16) 0.0004(14)
    C2 0.0228(16) 0.0159(16) 0.0210(17) 0.0006(12) 0.0082(14) -0.0017(13)
    C3 0.0301(19) 0.0221(18) 0.0217(18) 0.0010(14) 0.0078(15) 0.0017(14)
    C4 0.034(2) 0.027(2) 0.0216(18) -0.0013(16) 0.0075(16) -0.0072(15)
    C5 0.038(2) 0.0192(19) 0.035(2) -0.0013(16) 0.0115(18) -0.0071(16)
    C6 0.0215(16) 0.0168(16) 0.0204(17) -0.0006(12) 0.0064(13) 0.0005(13)
    O1W 0.0381(17) 0.0354(17) 0.061(2) -0.0007(13) 0.0175(16) 0.0064(15)
    Cl1 0.0299(5) 0.0288(5) 0.0287(5) 0.0066(4) 0.0074(4) -0.0013(4)
    O2WA 0.069(5) 0.034(3) 0.051(4) 0.008(3) 0.023(4) 0.007(3)
    O2WB 0.079(7) 0.028(4) 0.109(8) -0.001(4) 0.051(6) 0.009(4)
_geom_special_details
;
 All esds (except the esd in the dihedral angle between two l.s. planes)
 are estimated using the full covariance matrix.  The cell esds are taken
 into account individually in the estimation of esds in distances, angles
 and torsion angles; correlations between esds in cell parameters are only
 used when they are defined by crystal symmetry.  An approximate (isotropic)
 treatment of cell esds is used for estimating esds involving l.s. planes.
;
loop_
    _geom_bond_atom_site_label_1
    _geom_bond_atom_site_label_2
    _geom_bond_site_symmetry_2
    _geom_bond_distance
    _geom_bond_publ_flag
    Cu1 N3 2_666 1.984(3) ?
    Cu1 N3 . 1.984(3) ?
    Cu1 Cl1 . 2.3070(12) ?
    Cu1 Cl1 2_666 2.3070(12) ?
    Cu1 O1W . 2.390(3) ?
    Cu1 O1W 2_666 2.390(3) ?
    N1 C5 . 1.312(5) ?
    N1 C1 . 1.325(5) ?
    N1 H1 . 0.8600 ?
    N2 C6 . 1.314(4) ?
    N2 N3 . 1.326(4) ?
    N3 N4 . 1.306(4) ?
    N4 N5 . 1.313(4) ?
    N5 C6 . 1.327(5) ?
    C1 C2 . 1.362(5) ?
    C1 H1A . 0.9300 ?
    C2 C3 . 1.380(5) ?
    C2 C6 . 1.455(5) ?
    C3 C4 . 1.362(5) ?
    C3 H3 . 0.9300 ?
    C4 C5 . 1.365(6) ?
    C4 H4 . 0.9300 ?
    C5 H5 . 0.9300 ?
    O1W H11W . 0.8509 ?
    O1W H12W . 0.8482 ?
    O2WA H1WA . 0.8502 ?
    O2WA H2WA . 0.8506 ?
    O2WA H1WB . 0.9761 ?
    O2WB H2WA . 0.3777 ?
    O2WB H1WB . 0.8518 ?
    O2WB H2WB . 0.8501 ?
loop_
    _geom_angle_atom_site_label_1
    _geom_angle_atom_site_label_2
    _geom_angle_atom_site_label_3
    _geom_angle_site_symmetry_1
    _geom_angle_site_symmetry_3
    _geom_angle
    _geom_angle_publ_flag
    N3 Cu1 N3 2_666 . 180.0000(10)
                                 ?
    N3 Cu1 Cl1 2_666 . 90.15(9) ?
    N3 Cu1 Cl1 . . 89.85(9) ?
    N3 Cu1 Cl1 2_666 2_666 89.85(9) ?
    N3 Cu1 Cl1 . 2_666 90.15(9) ?
    Cl1 Cu1 Cl1 . 2_666 180.0000(10)
                                   ?
    N3 Cu1 O1W 2_666 . 87.13(12) ?
    N3 Cu1 O1W . . 92.87(12) ?
    Cl1 Cu1 O1W . . 89.21(9) ?
    Cl1 Cu1 O1W 2_666 . 90.79(9) ?
    N3 Cu1 O1W 2_666 2_666 92.87(12) ?
    N3 Cu1 O1W . 2_666 87.13(12) ?
    Cl1 Cu1 O1W . 2_666 90.79(9) ?
    Cl1 Cu1 O1W 2_666 2_666 89.21(9) ?
    O1W Cu1 O1W . 2_666 180.0 ?
    C5 N1 C1 . . 122.9(3) ?
    C5 N1 H1 . . 118.6 ?
    C1 N1 H1 . . 118.6 ?
    C6 N2 N3 . . 103.8(3) ?
    N4 N3 N2 . . 109.9(3) ?
    N4 N3 Cu1 . . 122.7(2) ?
    N2 N3 Cu1 . . 127.4(2) ?
    N3 N4 N5 . . 109.5(3) ?
    N4 N5 C6 . . 104.4(3) ?
    N1 C1 C2 . . 120.2(4) ?
    N1 C1 H1A . . 119.9 ?
    C2 C1 H1A . . 119.9 ?
    C1 C2 C3 . . 117.9(3) ?
    C1 C2 C6 . . 120.4(3) ?
    C3 C2 C6 . . 121.7(3) ?
    C4 C3 C2 . . 120.3(4) ?
    C4 C3 H3 . . 119.8 ?
    C2 C3 H3 . . 119.8 ?
    C3 C4 C5 . . 119.1(4) ?
    C3 C4 H4 . . 120.4 ?
    C5 C4 H4 . . 120.4 ?
    N1 C5 C4 . . 119.6(3) ?
    N1 C5 H5 . . 120.2 ?
    C4 C5 H5 . . 120.2 ?
    N2 C6 N5 . . 112.5(3) ?
    N2 C6 C2 . . 124.4(3) ?
    N5 C6 C2 . . 123.2(3) ?
    Cu1 O1W H11W . . 124.2 ?
    Cu1 O1W H12W . . 112.4 ?
    H11W O1W H12W . . 110.7 ?
    H1WA O2WA H2WA . . 109.9 ?
    H1WA O2WA H1WB . . 131.0 ?
    H2WA O2WA H1WB . . 64.2 ?
    H2WA O2WB H1WB . . 97.6 ?
    H2WA O2WB H2WB . . 122.2 ?
    H1WB O2WB H2WB . . 109.3 ?
loop_
    _geom_hbond_atom_site_label_D
    _geom_hbond_atom_site_label_H
    _geom_hbond_atom_site_label_A
    _geom_hbond_site_symmetry_A
    _geom_hbond_distance_DH
    _geom_hbond_distance_HA
    _geom_hbond_distance_DA
    _geom_hbond_angle_DHA
    N1 H1 N4 1_545 0.86 1.96 2.763(4) 154.7
    O1W H11W O2WA . 0.85 1.91 2.663(7) 146.2
    O1W H11W O2WB . 0.85 2.08 2.779(9) 138.9
    O1W H12W Cl1 2_566 0.85 2.42 3.233(3) 161.0
    O2WA H1WA N2 . 0.85 2.07 2.906(8) 167.9
    O2WB H1WB Cl1 1_545 0.85 2.46 3.259(9) 155.7
    O2WB H2WB O2WB 2_556 0.85 1.14 1.89(2) 143.3
data_global
_journal_date_recd_electronic     2009-06-26
_journal_date_accepted     2009-08-19
_journal_name_full     'Acta Crystallographica, Section E'
_journal_year     2009
_journal_volume     65
_journal_issue     10
_journal_page_first     m1188
_journal_page_last     m1188
_journal_paper_category     QM
_journal_coeditor_code     DN2471
_publ_contact_author_name     'Bo Wang'
_publ_contact_author_address
;
Ordered Matter Science Research Center, College of Chemistry and Chemical
Engineering, Southeast UniVersity,
Nanjing 210096, P. R. China
;
_publ_contact_author_email     fudavid88@yahoo.com.cn
_publ_contact_author_fax     '86-25-52090626'
_publ_contact_author_phone     '86-25-52090626'
_publ_section_title
;
Diaquadichlorido[5-(3-pyridinio)tetrazolato-\k<i>N</i>^2^]copper(II) dihydrate
;
loop_
    _publ_author_name
    _publ_author_footnote
    _publ_author_address
    'Bo Wang' .
;
Ordered Matter Science Research Center
College of Chemistry and Chemical Engineering
Southeast University,
Nanjing 210096
People's Republic of China
;
