# Supplementary material for: Diaqua­dichlorido[5-(3-pyridinio)tetra­zolato-κN 2]copper(II) dihydrate
Source: Acta Crystallogr Sect E Struct Rep Online. 2009 Sep 9;65(Pt 10):m1188. doi: 10.1107/S1600536809033042 (PMC2970193; doi:10.1107/S1600536809033042)
Supplement: Supplementary file 2 [file e-65-m1188-Isup2.hkl]

#
# h,k,l, Fc-squared, Fo-squared, sigma(Fo-squared) and status flag
#
data_I
_shelx_title ' I in space group P -1'
_shelx_refln_list_code          4
_shelx_F_calc_maximum       85.21
_exptl_crystal_F_000       255.00
_reflns_d_resolution_high  0.7701
 
loop_
 _symmetry_equiv_pos_as_xyz
 'x, y, z'
 '-x, -y, -z'
 
_cell_length_a     6.5484
_cell_length_b     8.3348
_cell_length_c     9.1215
_cell_angle_alpha  99.540
_cell_angle_beta  110.220
_cell_angle_gamma  91.730
 
_shelx_F_squared_multiplier     1.000
 
loop_
 _refln_index_h
 _refln_index_k
 _refln_index_l
 _refln_F_squared_calc
 _refln_F_squared_meas
 _refln_F_squared_sigma
 _refln_observed_status
   1   0   0     1992.88     1842.86     18.41 o
   2   0   0     4718.96     4680.08     85.50 o
   3   0   0      157.21      149.32      5.90 o
   4   0   0      272.79      294.58      6.98 o
   5   0   0       31.26       37.40      3.08 o
   6   0   0      272.90      282.49      9.64 o
   7   0   0       35.64       38.90      3.90 o
  -7   1   0       22.30       21.53      2.75 o
  -6   1   0      305.40      302.62     13.30 o
  -5   1   0        4.98        6.69      2.12 o
  -4   1   0       48.61       63.21      6.12 o
  -3   1   0     1952.83     1985.10     55.87 o
  -2   1   0     5163.91     5321.48    133.15 o
  -1   1   0      193.07      170.70      1.99 o
   1   1   0     1420.23     1472.76     19.37 o
   2   1   0      917.98     1107.69     19.49 o
   3   1   0       90.88       96.64      2.31 o
   4   1   0     1216.05     1277.96     31.92 o
   5   1   0       14.21       13.05      1.14 o
   6   1   0       30.80       33.99      4.51 o
   7   1   0      247.37      240.21     13.23 o
  -7   2   0       11.17       17.86      2.94 o
  -6   2   0      258.10      258.23     27.22 o
  -5   2   0      145.52      207.36      7.82 o
  -4   2   0        0.74        1.38      0.57 o
  -3   2   0     1203.84     1218.70     45.45 o
  -2   2   0     3212.33     3226.29     59.32 o
  -1   2   0        1.37       21.08      1.52 o
   0   2   0        1.69        7.46      0.24 o
   1   2   0      720.46      770.16     14.87 o
   2   2   0       17.59       58.74      2.57 o
   3   2   0      190.28      190.26      4.50 o
   4   2   0     1111.14     1116.48     28.97 o
   5   2   0      170.53      153.06      5.04 o
   6   2   0        0.32        1.06      0.82 o
   7   2   0       84.30       75.77      5.37 o
  -7   3   0       20.77       13.41      2.26 o
  -6   3   0      164.72      169.50     37.21 o
  -5   3   0      140.75      132.92      6.25 o
  -4   3   0       25.62       31.57      1.48 o
  -3   3   0      382.12      390.13     12.75 o
  -2   3   0     4013.32     3797.16     79.05 o
  -1   3   0      294.34      281.19     12.40 o
   0   3   0      962.35      964.41     21.67 o
   1   3   0     1609.29     1664.77     29.71 o
   2   3   0     1449.58     1469.31     31.50 o
   3   3   0       17.51       34.13      1.72 o
   4   3   0      349.74      365.45     10.16 o
   5   3   0      474.11      489.31     15.96 o
   6   3   0        0.56        6.90      1.24 o
   7   3   0        7.07        7.46      3.75 o
  -7   4   0        2.63        7.98      2.49 o
  -6   4   0       13.63       17.52      3.82 o
  -5   4   0      543.66      528.51     22.03 o
  -4   4   0      492.94      468.42     11.71 o
  -3   4   0       86.83       78.80      2.30 o
  -2   4   0      842.08      823.07     29.41 o
  -1   4   0      500.38      503.89     18.29 o
   0   4   0      183.75      229.07     12.48 o
   1   4   0        3.82        7.08      1.47 o
   2   4   0     1635.71     1714.79     39.81 o
   3   4   0      511.40      533.28     19.70 o
   4   4   0       43.99       46.95      3.46 o
   5   4   0      193.95      192.46      7.02 o
   6   4   0       10.50       12.75      1.82 o
  -7   5   0       55.22       51.17      6.59 o
  -6   5   0        0.30        3.12      2.81 o
  -5   5   0      264.70      257.82     23.40 o
  -4   5   0      604.70      600.73     18.99 o
  -3   5   0        2.35       32.66      1.58 o
  -2   5   0        8.84        7.93      2.33 o
  -1   5   0      591.68      583.10     39.24 o
   0   5   0       52.10       63.48      1.86 o
   1   5   0       98.54       97.15      3.47 o
   2   5   0     1166.08     1125.28     33.66 o
   3   5   0      591.87      599.73     16.67 o
   4   5   0       22.05       26.12      1.81 o
   5   5   0       47.09       53.58      3.00 o
   6   5   0       62.80       60.64      5.49 o
  -6   6   0        3.27        6.03      3.52 o
  -5   6   0       48.40       51.36      3.93 o
  -4   6   0      307.80      301.45      9.79 o
  -3   6   0        6.68        8.10      1.14 o
  -2   6   0       10.65       16.96      1.37 o
  -1   6   0      874.44      828.60     31.06 o
   0   6   0     1110.94     1231.51     30.97 o
   1   6   0      283.35      290.18      9.72 o
   2   6   0      371.87      329.13     14.85 o
   3   6   0      160.78      150.37     11.39 o
   4   6   0        6.33       15.24      2.17 o
   5   6   0        7.74        8.30      2.03 o
   6   6   0       59.08       60.84      8.90 o
  -6   7   0        0.49        3.25      1.83 o
  -5   7   0       72.51       62.97      5.42 o
  -4   7   0      593.23      598.75     20.59 o
  -3   7   0      882.84      919.74     30.90 o
  -2   7   0       26.34       36.04      2.54 o
  -1   7   0      108.26      103.55      5.54 o
   0   7   0      908.67      969.78     41.87 o
   1   7   0      132.68      138.02     10.17 o
   2   7   0       51.79       49.28      3.82 o
   3   7   0       53.28       56.96     11.57 o
   4   7   0       12.06       14.31      2.99 o
   5   7   0        9.01       13.06      2.93 o
  -5   8   0       31.16       30.27      3.72 o
  -4   8   0        2.63        5.09      3.80 o
  -3   8   0      390.19      380.24     13.89 o
  -2   8   0       78.59       83.83      5.64 o
  -1   8   0        1.32        9.12      4.56 o
   0   8   0      527.76      568.50     45.05 o
   1   8   0       92.48       92.51      6.54 o
   2   8   0       62.80       62.47      6.57 o
   3   8   0      125.98      126.64     13.13 o
   4   8   0      202.28      181.33     20.56 o
  -4   9   0       18.28       23.06      6.80 o
  -3   9   0       42.78       42.80      4.62 o
  -2   9   0      252.51      301.44     16.82 o
  -1   9   0       70.23       74.00      5.52 o
   0   9   0      108.78      107.14      6.94 o
   1   9   0       94.41      103.25     10.16 o
   2   9   0        1.56        7.52      2.43 o
   3   9   0       39.80       43.17      5.19 o
  -3  10   0       76.30       81.21     10.89 o
  -2  10   0      388.85      453.66     39.43 o
  -1  10   0        1.70        4.90      2.18 o
   0  10   0       15.30       20.16      3.25 o
   1  10   0      150.60      151.01     10.48 o
   2  10   0       76.08       84.90      8.31 o
  -2 -10   1       22.82       33.47      4.37 o
  -1 -10   1       91.67       92.92     11.89 o
   0 -10   1       51.38       51.14      5.41 o
   1 -10   1       58.25       65.15      5.87 o
   2 -10   1       77.81       91.79      8.25 o
   3 -10   1       12.02       10.47      4.29 o
  -4  -9   1       31.21       34.04      5.07 o
  -3  -9   1        4.62       13.70      7.00 o
  -2  -9   1      106.27      118.40      8.91 o
  -1  -9   1      284.38      311.65     17.00 o
   0  -9   1       22.96       24.11      3.00 o
   1  -9   1        1.24        7.00      2.15 o
   2  -9   1      118.83      131.62     12.81 o
   3  -9   1      136.50      118.44      7.39 o
   4  -9   1       28.30       24.38      5.72 o
  -5  -8   1        9.39       10.13      2.88 o
  -4  -8   1       52.13       56.37      5.58 o
  -3  -8   1       49.38       50.12     10.06 o
  -2  -8   1       20.91       25.18      3.06 o
  -1  -8   1      157.88      163.00     13.92 o
   0  -8   1      185.77      200.87     10.58 o
   1  -8   1       17.29       19.88      2.42 o
   2  -8   1      138.65      125.74      7.38 o
   3  -8   1      405.96      386.50     13.79 o
   4  -8   1       84.76       75.90      4.61 o
   5  -8   1        7.11        8.87      2.69 o
  -5  -7   1        8.79       17.97      3.97 o
  -4  -7   1      238.06      227.09     14.44 o
  -3  -7   1      390.95      402.19     20.01 o
  -2  -7   1       36.61       42.46      3.44 o
  -1  -7   1        1.58        9.54      1.69 o
   0  -7   1      179.72      195.53      9.42 o
   1  -7   1      936.01      915.47     38.04 o
   2  -7   1      687.71      645.04     20.78 o
   3  -7   1       27.82       33.24      3.66 o
   4  -7   1       65.86       64.25      5.81 o
   5  -7   1        0.35        1.73      2.10 o
   6  -7   1      146.83      161.27     11.63 o
  -6  -6   1       81.55       77.06      6.16 o
  -5  -6   1        7.27        7.94      2.33 o
  -4  -6   1      102.89      103.08      6.33 o
  -3  -6   1      520.16      539.11     22.61 o
  -2  -6   1       83.34       99.83      5.80 o
  -1  -6   1      395.49      395.69     18.33 o
   0  -6   1     1149.54     1161.01     57.02 o
   1  -6   1        2.87        8.06      0.72 o
   2  -6   1       56.28       56.23      3.01 o
   3  -6   1      285.12      296.51      9.20 o
   4  -6   1      196.57      200.16      7.94 o
   5  -6   1       11.00       12.02      2.36 o
   6  -6   1       73.05       60.01      5.06 o
  -6  -5   1      214.43      202.37     11.35 o
  -5  -5   1      249.19      248.10      9.00 o
  -4  -5   1       11.70       13.55      1.70 o
  -3  -5   1      319.23      330.59     11.39 o
  -2  -5   1      536.79      475.88     25.81 o
  -1  -5   1        4.75       12.43      1.32 o
   0  -5   1      129.53       99.66      9.43 o
   1  -5   1      573.70      549.84     33.69 o
   2  -5   1        9.64       10.22      0.95 o
   3  -5   1      237.13      218.23      6.73 o
   4  -5   1      638.29      603.82     17.75 o
   5  -5   1       38.01       44.72      3.64 o
   6  -5   1        9.09       12.27      2.16 o
   7  -5   1      106.05      114.53     10.96 o
  -7  -4   1        0.45        2.11      1.48 o
  -6  -4   1      154.76      146.74      6.38 o
  -5  -4   1      566.97      567.69     18.18 o
  -4  -4   1        5.91       20.75      2.13 o
  -3  -4   1       25.08       32.96      1.69 o
  -2  -4   1      446.93      471.76      8.79 o
  -1  -4   1      442.03      474.69     28.79 o
   0  -4   1      374.22      338.40      8.21 o
   1  -4   1      897.44      849.86     23.93 o
   2  -4   1      334.73      372.22     25.40 o
   3  -4   1      152.09      168.63      7.23 o
   4  -4   1      341.16      302.93     11.54 o
   5  -4   1       71.95       81.20      3.43 o
   6  -4   1        3.59        7.84      2.21 o
   7  -4   1       84.41       68.31      5.81 o
  -7  -3   1       75.80       76.68      5.35 o
  -6  -3   1        8.52        8.79      1.24 o
  -5  -3   1       74.94       82.46      3.43 o
  -4  -3   1      130.28      133.88      4.04 o
  -3  -3   1      158.63      147.48      3.63 o
  -2  -3   1     1440.33     1402.82     26.25 o
  -1  -3   1      602.56      635.50     22.34 o
   0  -3   1       40.96       41.18      0.67 o
   1  -3   1     1445.58     1391.18     41.71 o
   2  -3   1      646.21      593.99     12.08 o
   3  -3   1        7.78       32.56      1.23 o
   4  -3   1      485.42      486.43     12.71 o
   5  -3   1      553.88      513.34     14.74 o
   6  -3   1        0.69        1.26      1.46 o
   7  -3   1        1.13        0.17      1.09 o
  -7  -2   1       51.34       51.90      4.57 o
  -6  -2   1        1.69        4.06      1.18 o
  -5  -2   1      241.20      235.03      7.88 o
  -4  -2   1      607.39      564.61     14.41 o
  -3  -2   1       14.33       20.26      0.87 o
  -2  -2   1        1.48       97.90      1.99 o
  -1  -2   1     1092.52     1123.67     17.74 o
   0  -2   1      672.23      673.08      6.29 o
   1  -2   1      674.68      646.36     12.96 o
   2  -2   1     2479.96     2617.93     52.40 o
   3  -2   1      151.35      151.46      3.54 o
   4  -2   1        4.16        8.79      1.11 o
   5  -2   1      513.67      565.43     39.58 o
   6  -2   1       79.84       84.78      5.23 o
   7  -2   1        9.45        9.81      2.02 o
  -8  -1   1       38.21       41.80      4.49 o
  -7  -1   1      100.78      101.14      6.17 o
  -6  -1   1        1.17        6.17      1.21 o
  -5  -1   1        4.51        4.01      0.83 o
  -4  -1   1      563.54      583.19     20.26 o
  -3  -1   1      394.59      386.14      8.96 o
  -2  -1   1        1.40      114.91      2.98 o
  -1  -1   1     1120.74     1268.20     14.66 o
   0  -1   1     4054.67     3720.45     42.21 o
   1  -1   1     1299.49     1223.42     17.00 o
   2  -1   1     1368.20     1302.28     23.45 o
   3  -1   1      583.70      556.92     28.80 o
   4  -1   1       45.38       50.78      1.85 o
   5  -1   1       23.14       25.54      1.81 o
   6  -1   1      259.25      263.98      9.45 o
   7  -1   1        3.03        2.67      1.48 o
  -8   0   1        1.80        2.44      1.79 o
  -7   0   1      113.08      101.84      6.32 o
  -6   0   1       90.08       90.96      4.77 o
  -5   0   1        1.86        7.31      1.13 o
  -4   0   1        1.84       18.64      1.33 o
  -3   0   1     1472.26     1498.98     31.04 o
  -2   0   1     6934.84     6751.29     87.37 o
  -1   0   1     2568.74     2598.78     31.34 o
   1   0   1      122.21      153.31      3.25 o
   2   0   1       28.49       43.72      2.14 o
   3   0   1      928.31      922.40     20.01 o
   4   0   1       64.99       68.49      2.32 o
   5   0   1        0.74        6.32      1.81 o
   6   0   1      213.55      229.52     14.66 o
   7   0   1      135.88      127.82      8.15 o
  -8   1   1        4.67        9.36      2.30 o
  -7   1   1       48.67       48.29      4.01 o
  -6   1   1      127.03      116.77      6.00 o
  -5   1   1      111.32      119.32      3.28 o
  -4   1   1     1206.02     1461.35    128.21 o
  -3   1   1      885.24      925.45     21.52 o
  -2   1   1       10.63       79.39      1.84 o
  -1   1   1      914.37      794.01      7.86 o
   0   1   1      546.62      505.24      8.54 o
   1   1   1       17.07       16.68      0.65 o
   2   1   1       16.96       65.59      1.41 o
   3   1   1      473.55      481.65     18.63 o
   4   1   1      550.65      601.60     15.48 o
   5   1   1      127.86      138.55      4.58 o
   6   1   1      137.31      134.58      5.51 o
   7   1   1       60.64       58.24      6.39 o
  -8   2   1        0.22        1.99      1.91 o
  -7   2   1       11.92       18.38      3.41 o
  -6   2   1      525.09      524.47     22.42 o
  -5   2   1      212.94      237.61     39.29 o
  -4   2   1       33.36       61.24      1.94 o
  -3   2   1      738.09      716.66     12.88 o
  -2   2   1       16.62       68.53      1.16 o
  -1   2   1       46.64      103.89      6.39 o
   0   2   1     2999.06     2958.49     53.20 o
   1   2   1     1281.15     1415.70     25.20 o
   2   2   1        5.69       35.79      1.37 o
   3   2   1      360.43      381.33      8.85 o
   4   2   1      872.01      838.82     22.18 o
   5   2   1       80.95       76.85      3.18 o
   6   2   1        2.98        1.38      0.94 o
   7   2   1       37.99       48.59      5.88 o
  -8   3   1       77.02       76.55      6.66 o
  -7   3   1        0.73        2.37      1.37 o
  -6   3   1       84.62       94.52     13.13 o
  -5   3   1      282.51      276.01     11.55 o
  -4   3   1       11.91       11.00      1.65 o
  -3   3   1      234.10      241.33      4.56 o
  -2   3   1     1642.60     1550.52     31.25 o
  -1   3   1      856.11      886.75     18.15 o
   0   3   1       21.19       22.52      1.65 o
   1   3   1      127.06      125.34      2.68 o
   2   3   1      263.46      263.01      6.93 o
   3   3   1      435.07      462.73     12.69 o
   4   3   1      658.03      635.63     27.65 o
   5   3   1       54.95       56.43      5.59 o
   6   3   1       18.26       17.19      2.25 o
   7   3   1       25.55       25.75      4.43 o
  -7   4   1        8.75       11.75      2.68 o
  -6   4   1       50.34       46.98      3.83 o
  -5   4   1      432.07      394.50     17.16 o
  -4   4   1      113.07       97.19      4.17 o
  -3   4   1      182.29      192.29      6.91 o
  -2   4   1      528.18      515.15     17.16 o
  -1   4   1      149.94      219.87      6.57 o
   0   4   1       47.46       52.52      1.79 o
   1   4   1     2561.72     2543.25     73.64 o
   2   4   1      994.34     1014.29     45.01 o
   3   4   1       24.99       27.97      2.40 o
   4   4   1       44.23       38.49      2.00 o
   5   4   1      101.65      100.54      4.53 o
   6   4   1       66.91       59.23      3.62 o
  -7   5   1       61.09       52.74      5.46 o
  -6   5   1        0.32        0.76      2.85 o
  -5   5   1      147.30      146.70      7.95 o
  -4   5   1      162.24      146.99      4.26 o
  -3   5   1       13.75       33.54      1.89 o
  -2   5   1      469.41      521.00     41.92 o
  -1   5   1      942.65      981.10     33.78 o
   0   5   1        1.60        1.97      0.59 o
   1   5   1      854.93      870.80     22.72 o
   2   5   1     1624.79     1594.98     44.50 o
   3   5   1        6.35        9.71      1.64 o
   4   5   1        1.26        2.27      0.88 o
   5   5   1       83.05       83.91      4.48 o
   6   5   1        2.62        1.46      2.40 o
  -7   6   1       74.63       72.21      6.29 o
  -6   6   1       17.41       24.56      4.60 o
  -5   6   1        0.67        9.88      1.94 o
  -4   6   1      511.88      513.63     20.18 o
  -3   6   1      238.10      232.02      7.31 o
  -2   6   1       74.61       90.83      3.40 o
  -1   6   1      868.25      938.96     39.66 o
   0   6   1      592.04      599.00     16.92 o
   1   6   1       41.70       55.98      2.48 o
   2   6   1      215.47      199.84     10.56 o
   3   6   1       47.39       47.14      3.64 o
   4   6   1       37.35       52.61      3.35 o
   5   6   1       60.90       52.68      4.91 o
  -6   7   1      173.14      174.01     11.43 o
  -5   7   1      169.13      159.76      9.54 o
  -4   7   1      160.48      161.34      6.89 o
  -3   7   1       37.12       40.88      2.22 o
  -2   7   1       15.27       13.00      1.48 o
  -1   7   1      758.70      760.06     42.64 o
   0   7   1      656.64      609.61     27.58 o
   1   7   1       49.11       45.39      3.53 o
   2   7   1       40.57       34.10      4.33 o
   3   7   1      180.26      151.60     20.57 o
   4   7   1      164.51      147.03     22.70 o
   5   7   1       68.20       65.37     10.06 o
  -5   8   1        9.26       10.73      2.39 o
  -4   8   1       73.08       78.63      5.57 o
  -3   8   1      205.22      216.21      9.08 o
  -2   8   1       47.23       51.43      3.07 o
  -1   8   1       13.77       18.67      2.47 o
   0   8   1      169.25      184.57      9.56 o
   1   8   1       85.84       86.93      6.50 o
   2   8   1       24.90       20.29      2.86 o
   3   8   1      163.04      172.73     10.82 o
   4   8   1      102.84      105.24     13.91 o
  -4   9   1        5.13        6.28      3.54 o
  -3   9   1      254.30      234.74     13.03 o
  -2   9   1      145.37      154.07     10.46 o
  -1   9   1       15.43       19.22      2.79 o
   0   9   1       62.49       65.07      5.37 o
   1   9   1       91.16       97.55      7.03 o
   2   9   1       30.46       31.05      3.94 o
   3   9   1       59.80       56.09      5.80 o
  -3  10   1       65.08       44.94      7.77 o
  -2  10   1       63.82       64.22      5.80 o
  -1  10   1        1.35        2.77      1.79 o
   0  10   1       36.60       45.54      8.29 o
   1  10   1      151.12      144.17      9.98 o
  -2 -10   2      265.39      285.55     18.42 o
  -1 -10   2      127.28      142.52     10.11 o
   0 -10   2        0.99        4.82      2.01 o
   1 -10   2       60.52       73.32      6.90 o
   2 -10   2      143.16      157.02     10.70 o
   3 -10   2        5.70        7.21      3.79 o
  -4  -9   2       64.94       65.82      7.16 o
  -3  -9   2       30.68       37.23      5.04 o
  -2  -9   2      196.79      192.06     11.50 o
  -1  -9   2       42.45       49.39      4.61 o
   0  -9   2       41.62       46.42      4.33 o
   1  -9   2      129.45      138.97      8.85 o
   2  -9   2      469.05      455.70     64.07 o
   3  -9   2       59.95       56.18      5.22 o
   4  -9   2        7.90       16.16      4.64 o
  -5  -8   2       10.81       11.40      3.09 o
  -4  -8   2      180.61      179.29     12.04 o
  -3  -8   2       11.26       13.38      3.21 o
  -2  -8   2       34.16       35.16      3.54 o
  -1  -8   2      431.11      413.90     19.70 o
   0  -8   2       24.79       21.87      2.64 o
   1  -8   2       25.58       26.28      3.06 o
   2  -8   2      775.32      716.30     44.04 o
   3  -8   2      116.84      121.31      5.84 o
   4  -8   2       57.35       55.29      3.40 o
   5  -8   2       15.69       12.35      3.94 o
  -6  -7   2        7.15       15.20      6.46 o
  -5  -7   2       34.55       38.75      4.26 o
  -4  -7   2      407.61      406.73     20.52 o
  -3  -7   2       37.85       41.25      6.26 o
  -2  -7   2       43.45       62.91      4.52 o
  -1  -7   2      938.39      966.82     41.94 o
   0  -7   2     1270.07     1313.68    105.81 o
   1  -7   2       41.29       43.01      3.22 o
   2  -7   2        5.94        9.59      2.45 o
   3  -7   2      251.09      263.05      9.35 o
   4  -7   2        3.79        3.41      1.79 o
   5  -7   2       12.66       15.03      5.23 o
   6  -7   2      168.93      154.59     10.54 o
  -6  -6   2      106.18      102.00      7.78 o
  -5  -6   2       23.41       24.29      2.91 o
  -4  -6   2      218.29      215.28     13.45 o
  -3  -6   2      830.70      861.95     37.04 o
  -2  -6   2        0.79        8.58      1.60 o
  -1  -6   2       45.95       60.52      3.42 o
   0  -6   2      746.87      716.35     52.08 o
   1  -6   2      135.71      116.37      8.45 o
   2  -6   2        0.67        5.97      1.22 o
   3  -6   2      398.47      417.71     13.20 o
   4  -6   2      122.71      114.53      4.79 o
   5  -6   2        2.86        5.39      1.62 o
   6  -6   2      195.87      179.81     11.05 o
  -7  -5   2       51.55       47.27      6.03 o
  -6  -5   2      186.98      182.39     10.09 o
  -5  -5   2       67.80       62.07      3.76 o
  -4  -5   2       44.93       45.48      1.78 o
  -3  -5   2      196.01      179.84      6.53 o
  -2  -5   2       34.29       45.72      4.32 o
  -1  -5   2       18.86       28.54      2.97 o
   0  -5   2      752.69      699.72     27.35 o
   1  -5   2     1471.90     1543.25    113.85 o
   2  -5   2       16.23       18.36      1.17 o
   3  -5   2      117.87      118.07      3.99 o
   4  -5   2      423.70      388.16     12.01 o
   5  -5   2       19.44       18.97      1.62 o
   6  -5   2       35.24       36.82      3.95 o
  -7  -4   2       46.04       46.03      4.74 o
  -6  -4   2      324.70      314.42     11.19 o
  -5  -4   2       17.80       20.83      1.79 o
  -4  -4   2      125.42      141.12      4.66 o
  -3  -4   2      252.92      257.14      8.64 o
  -2  -4   2      823.39      796.95     12.31 o
  -1  -4   2      243.93      200.96     21.29 o
   0  -4   2     1535.00     1490.62     26.87 o
   1  -4   2     1616.24     1559.91     33.53 o
   2  -4   2       64.85       87.70      4.01 o
   3  -4   2       39.21       47.95      1.87 o
   4  -4   2      875.36      847.38     24.53 o
   5  -4   2      301.92      301.84      9.98 o
   6  -4   2        2.69        1.50      1.22 o
   7  -4   2       21.05       23.40      6.27 o
  -7  -3   2        3.00        2.36      2.38 o
  -6  -3   2       79.25       70.92      3.65 o
  -5  -3   2      358.24      369.75     11.50 o
  -4  -3   2        9.32       20.89      3.04 o
  -3  -3   2       23.02       24.13      2.72 o
  -2  -3   2     3600.69     3604.44     67.31 o
  -1  -3   2     1340.85     1277.32     31.37 o
   0  -3   2      868.42      917.42     18.28 o
   1  -3   2      217.97      180.65      3.60 o
   2  -3   2     1494.71     1560.84     35.41 o
   3  -3   2      200.64      198.81      5.29 o
   4  -3   2      386.51      371.45     10.38 o
   5  -3   2      188.37      187.97      7.21 o
   6  -3   2       24.53       26.66      2.65 o
   7  -3   2       14.66       21.65      4.70 o
  -8  -2   2      117.70      122.37      8.73 o
  -7  -2   2       18.57       18.98      2.57 o
  -6  -2   2        9.16        8.81      1.14 o
  -5  -2   2      233.63      219.42      6.52 o
  -4  -2   2        2.91        3.45      1.62 o
  -3  -2   2        9.16       30.14      1.06 o
  -2  -2   2     2565.95     2548.09     48.03 o
  -1  -2   2     2766.59     2611.40     41.75 o
   0  -2   2       52.70       60.16      1.55 o
   1  -2   2       27.21       43.19      1.31 o
   2  -2   2     1370.27     1386.25     28.27 o
   3  -2   2      475.21      518.52     12.28 o
   4  -2   2       61.38       72.75      6.45 o
   5  -2   2      158.23      153.82      6.64 o
   6  -2   2        5.70        8.39      1.37 o
   7  -2   2        4.55        5.99      2.82 o
  -8  -1   2      101.16      103.23      8.42 o
  -7  -1   2       43.08       50.92      4.36 o
  -6  -1   2       83.10       83.43      4.50 o
  -5  -1   2      143.01      134.76      5.48 o
  -4  -1   2      771.23      722.56     22.04 o
  -3  -1   2      114.18      118.88      4.91 o
  -2  -1   2     3747.56     3798.72     69.07 o
  -1  -1   2     4307.18     4163.66     67.20 o
   0  -1   2      762.79      819.82     13.34 o
   1  -1   2       56.82       44.93      0.83 o
   2  -1   2     2119.21     2107.54     41.74 o
   3  -1   2      170.64      170.07     25.70 o
   4  -1   2        4.77        8.37      1.32 o
   5  -1   2      105.53      112.97      9.98 o
   6  -1   2       80.48       79.33      3.93 o
   7  -1   2       17.26       15.68      3.77 o
  -8   0   2       23.32       28.17      3.57 o
  -7   0   2       46.91       49.24      7.33 o
  -6   0   2      168.16      172.39      7.82 o
  -5   0   2      196.16      169.88      9.90 o
  -4   0   2     7259.98     7127.88    170.75 o
  -3   0   2     1583.38     1604.57     26.71 o
  -2   0   2     3826.07     4134.48     64.69 o
  -1   0   2        6.43       14.02      0.62 o
   0   0   2     2181.90     2136.84     17.24 o
   1   0   2      282.42      250.51      7.03 o
   2   0   2     1027.10      983.23     17.73 o
   3   0   2      240.58      200.99      6.64 o
   4   0   2       44.60       55.99      3.02 o
   5   0   2      261.92      266.49      8.27 o
   6   0   2      513.27      531.39     21.31 o
   7   0   2        8.90       11.55      3.35 o
  -8   1   2       23.73       23.69      3.62 o
  -7   1   2      258.91      238.01     12.19 o
  -6   1   2      578.94      566.80     23.90 o
  -5   1   2        8.32        9.55      3.15 o
  -4   1   2      527.54      580.00    114.68 o
  -3   1   2      914.01      924.08     26.56 o
  -2   1   2      888.34      964.26      8.55 o
  -1   1   2       89.64       96.95      1.64 o
   0   1   2     3229.48     3024.89     47.45 o
   1   1   2       86.54       63.82      1.07 o
   2   1   2      277.88      310.91     17.74 o
   3   1   2     1645.44     1726.41     46.76 o
   4   1   2      152.70      171.69      4.92 o
   5   1   2        1.42        0.19      0.83 o
   6   1   2      165.22      163.06      8.94 o
   7   1   2       53.26       47.77      7.94 o
  -8   2   2        0.55        1.07      2.05 o
  -7   2   2       66.19       66.21      5.31 o
  -6   2   2      515.89      480.29     20.69 o
  -5   2   2       46.85       54.49      7.30 o
  -4   2   2       17.09       23.42      1.63 o
  -3   2   2      547.12      513.34     33.79 o
  -2   2   2       50.99       56.08      1.58 o
  -1   2   2       48.75       62.51      2.14 o
   0   2   2     5332.91     5227.92    105.35 o
   1   2   2     1229.55     1300.80     34.19 o
   2   2   2       14.14       24.50      3.54 o
   3   2   2      440.97      464.18     11.30 o
   4   2   2      271.37      260.27      7.41 o
   5   2   2        1.19        4.53      1.25 o
   6   2   2       59.79       57.56      4.50 o
  -8   3   2        1.31        7.27      3.32 o
  -7   3   2       24.86       21.03      3.31 o
  -6   3   2      506.32      552.21    104.55 o
  -5   3   2       59.37       57.02      3.50 o
  -4   3   2       79.80       78.60      3.80 o
  -3   3   2      865.16      894.65     20.83 o
  -2   3   2     1755.69     1744.93     39.60 o
  -1   3   2        0.88       10.59      0.74 o
   0   3   2      340.22      335.92      7.78 o
   1   3   2     1671.46     1792.22     40.93 o
   2   3   2       34.21       48.77      1.86 o
   3   3   2       49.67       43.33      1.86 o
   4   3   2      429.88      419.81     12.08 o
   5   3   2       18.84       11.71      1.37 o
   6   3   2       27.75       27.72      3.14 o
  -7   4   2        0.29        2.77      1.93 o
  -6   4   2      150.26      142.83      8.21 o
  -5   4   2      417.94      406.20     17.86 o
  -4   4   2       67.83       74.64      4.02 o
  -3   4   2       12.61       17.81      0.92 o
  -2   4   2     1824.53     1865.15     47.92 o
  -1   4   2      881.86     1005.28     24.88 o
   0   4   2      223.67      257.27      9.75 o
   1   4   2      902.69      832.61     20.30 o
   2   4   2       43.12       56.18      4.38 o
   3   4   2        0.91        2.99      0.86 o
   4   4   2      748.76      794.70     25.17 o
   5   4   2      237.25      213.75      8.26 o
   6   4   2      109.01      110.91      8.06 o
  -7   5   2        3.26        0.75      1.59 o
  -6   5   2        2.71        1.28      1.30 o
  -5   5   2      116.26      139.05      7.77 o
  -4   5   2      102.69      101.79      8.13 o
  -3   5   2       39.52       73.81      2.69 o
  -2   5   2     1096.84     1175.80     33.53 o
  -1   5   2     1765.70     1823.20     52.41 o
   0   5   2       31.58       35.54      2.64 o
   1   5   2       58.25       62.25      4.87 o
   2   5   2      421.38      383.35     11.58 o
   3   5   2        1.93       12.49      2.59 o
   4   5   2        5.36        9.73      2.07 o
   5   5   2      188.52      194.04     11.42 o
  -7   6   2        1.17        2.89      1.86 o
  -6   6   2        6.75        9.98      3.11 o
  -5   6   2      359.05      368.61     18.83 o
  -4   6   2      533.31      561.56     26.13 o
  -3   6   2      166.82      167.95      7.93 o
  -2   6   2      423.56      455.50     17.15 o
  -1   6   2      236.90      243.96     14.95 o
   0   6   2        2.07        9.66      1.97 o
   1   6   2       27.39       33.90      2.52 o
   2   6   2      277.76      280.76      9.94 o
   3   6   2       68.07       65.57      3.35 o
   4   6   2        8.44       10.13      2.36 o
   5   6   2      124.60      113.59     13.48 o
  -6   7   2        1.92        8.56      2.63 o
  -5   7   2        8.59       15.68      2.73 o
  -4   7   2      532.02      530.05     25.81 o
  -3   7   2      151.18      139.87     10.88 o
  -2   7   2       31.35       31.27      2.30 o
  -1   7   2      152.49      172.95      8.24 o
   0   7   2       15.69        9.96      1.14 o
   1   7   2        2.74        3.34      1.10 o
   2   7   2      732.53      680.06     31.71 o
   3   7   2      304.64      275.07     21.79 o
   4   7   2        0.59        2.03      2.68 o
  -5   8   2        2.26        9.03      4.68 o
  -4   8   2      273.97      276.82     14.63 o
  -3   8   2       95.30      103.69      5.20 o
  -2   8   2       67.57       68.73      5.27 o
  -1   8   2      107.80       93.72      5.78 o
   0   8   2      555.06      561.59     26.64 o
   1   8   2       58.02       68.01      5.40 o
   2   8   2       69.89       62.60      5.29 o
   3   8   2      205.05      185.17     17.60 o
  -4   9   2       47.32       44.02      9.46 o
  -3   9   2      139.33      118.26     11.99 o
  -2   9   2        1.14        7.21      3.36 o
  -1   9   2       59.91       66.50      5.88 o
   0   9   2      447.40      443.87     23.63 o
   1   9   2       40.99       36.77      4.27 o
   2   9   2        0.56        3.73      2.88 o
  -2  10   2      121.20      122.09      9.38 o
  -1  10   2        3.90       12.64      6.36 o
   0  10   2      105.07      109.58      8.42 o
  -3 -10   3       36.56       33.43      5.00 o
  -2 -10   3       47.94       62.97      6.07 o
  -1 -10   3       28.39       42.82      5.84 o
   0 -10   3       91.37      103.72      7.94 o
   1 -10   3      116.95      120.22     12.67 o
   2 -10   3        1.00       -0.46      1.57 o
  -4  -9   3       28.29       19.55      3.50 o
  -3  -9   3       10.83       16.81      3.03 o
  -2  -9   3       63.69       59.92      5.39 o
  -1  -9   3      183.92      183.90     11.24 o
   0  -9   3       51.36       58.32      5.48 o
   1  -9   3      215.22      218.51     38.24 o
   2  -9   3      119.11      122.69     10.17 o
   3  -9   3       10.92       17.83      3.11 o
   4  -9   3       16.95       21.23      5.38 o
  -5  -8   3       19.20       19.26      3.23 o
  -4  -8   3       59.00       54.00      5.36 o
  -3  -8   3       31.13       36.90      3.93 o
  -2  -8   3       67.14       58.82      5.01 o
  -1  -8   3      471.85      449.47     21.84 o
   0  -8   3      230.71      228.49     21.13 o
   1  -8   3        2.38        8.45      2.39 o
   2  -8   3       52.00       55.35      4.37 o
   3  -8   3       11.03        9.61      2.13 o
   4  -8   3        0.36        0.39      2.09 o
   5  -8   3      118.88      111.03     11.90 o
  -6  -7   3        5.88        8.49      2.71 o
  -5  -7   3        1.08        4.67      2.33 o
  -4  -7   3       74.09       85.50      5.88 o
  -3  -7   3      518.21      494.20     22.62 o
  -2  -7   3      642.17      641.02     32.55 o
  -1  -7   3       20.24       28.98      2.71 o
   0  -7   3      136.86      129.76      7.27 o
   1  -7   3        3.20        8.99      1.48 o
   2  -7   3      396.54      398.87     12.87 o
   3  -7   3      250.87      244.87      9.09 o
   4  -7   3        5.43        5.23      1.24 o
   5  -7   3       40.15       36.87      5.14 o
  -6  -6   3       32.63       31.40      4.36 o
  -5  -6   3      107.40      100.40      6.54 o
  -4  -6   3      306.66      313.55     14.48 o
  -3  -6   3       14.83       14.75      1.90 o
  -2  -6   3       50.96       50.07      4.88 o
  -1  -6   3      203.37      191.20      8.20 o
   0  -6   3      521.42      512.69     21.18 o
   1  -6   3       37.68       38.71      2.42 o
   2  -6   3      144.45      145.26      4.92 o
   3  -6   3      420.80      412.94     14.17 o
   4  -6   3       95.96       97.01      4.18 o
   5  -6   3       50.35       45.62      4.22 o
   6  -6   3       71.03       66.27      5.50 o
  -7  -5   3       61.73       51.09      6.25 o
  -6  -5   3       94.81       89.85      6.18 o
  -5  -5   3        1.33        9.67      1.36 o
  -4  -5   3       76.27       72.97      2.44 o
  -3  -5   3      241.40      255.83     25.26 o
  -2  -5   3       13.03       34.83      3.31 o
  -1  -5   3      256.54      253.53      9.39 o
   0  -5   3      974.65      945.34     20.70 o
   1  -5   3      298.57      279.37      7.24 o
   2  -5   3       70.40       68.59      2.56 o
   3  -5   3      412.31      398.94     12.37 o
   4  -5   3      161.62      142.19      5.57 o
   5  -5   3        3.77        5.39      1.27 o
   6  -5   3       16.14       18.97      2.72 o
  -7  -4   3        8.79        9.97      1.92 o
  -6  -4   3      114.15      116.79      4.96 o
  -5  -4   3      111.29      107.09      5.40 o
  -4  -4   3       14.38       24.87      2.21 o
  -3  -4   3      498.89      449.34      9.64 o
  -2  -4   3      421.89      420.07      9.89 o
  -1  -4   3      271.71      282.62      4.43 o
   0  -4   3      912.04      799.06     42.31 o
   1  -4   3      111.45       94.61      4.71 o
   2  -4   3        8.39       15.34      1.05 o
   3  -4   3      409.70      412.24     11.60 o
   4  -4   3      341.32      336.23     18.90 o
   5  -4   3        1.15        7.37      2.33 o
   6  -4   3        0.39        4.25      1.85 o
  -8  -3   3       13.29       18.08      3.60 o
  -7  -3   3       13.72       16.41      2.37 o
  -6  -3   3      129.13      116.27      5.12 o
  -5  -3   3      152.42      155.39      5.14 o
  -4  -3   3       34.45       41.74      2.20 o
  -3  -3   3      410.86      408.02     11.41 o
  -2  -3   3      490.34      462.74     14.92 o
  -1  -3   3        2.28       10.33      0.50 o
   0  -3   3      636.95      631.40     23.38 o
   1  -3   3     2348.22     2436.70     55.34 o
   2  -3   3      150.56      122.76      3.13 o
   3  -3   3        1.73       11.29      0.90 o
   4  -3   3      236.72      243.45      7.60 o
   5  -3   3       98.85      113.03     16.75 o
   6  -3   3       19.82       24.56      2.85 o
  -8  -2   3       76.33       68.26      6.58 o
  -7  -2   3        0.41        1.00      1.09 o
  -6  -2   3        9.59       13.98      1.37 o
  -5  -2   3      327.34      336.60      9.71 o
  -4  -2   3       40.45       81.00      2.45 o
  -3  -2   3      237.75      269.55     12.59 o
  -2  -2   3     2482.09     2601.41     53.23 o
  -1  -2   3      259.77      261.34      6.60 o
   0  -2   3       84.63       90.78      1.89 o
   1  -2   3     1879.86     1967.41     39.77 o
   2  -2   3      355.25      370.20      7.69 o
   3  -2   3       36.48       34.53      1.51 o
   4  -2   3      141.25      141.04     19.37 o
   5  -2   3      161.82      159.18      6.79 o
   6  -2   3        0.45        0.85      1.90 o
  -8  -1   3       63.14       67.67      5.91 o
  -7  -1   3       56.95       55.53      5.28 o
  -6  -1   3       17.26       25.03      2.31 o
  -5  -1   3      185.75      177.06      5.78 o
  -4  -1   3     1438.40     1452.00     45.50 o
  -3  -1   3      334.58      349.43      9.66 o
  -2  -1   3     1114.79     1082.94     24.32 o
  -1  -1   3     1952.99     1904.40     72.81 o
   0  -1   3      786.69      808.08     15.47 o
   1  -1   3        5.53       10.12      0.93 o
   2  -1   3     1644.07     1648.29     33.54 o
   3  -1   3       98.22       84.92      3.66 o
   4  -1   3        6.83        7.21      1.40 o
   5  -1   3      365.12      361.57     15.37 o
   6  -1   3      101.32       99.01      5.90 o
  -8   0   3        0.41       14.25      2.57 o
  -7   0   3      132.72      139.31     16.98 o
  -6   0   3      485.54      488.50     20.13 o
  -5   0   3      472.95      441.88     17.18 o
  -4   0   3      120.22      108.52      4.35 o
  -3   0   3        1.51        8.63      2.06 o
  -2   0   3        1.92       15.00      1.38 o
  -1   0   3     1171.83     1165.63     19.61 o
   0   0   3      915.50      922.02      8.32 o
   1   0   3       45.55       79.08      2.64 o
   2   0   3      593.17      559.32     16.52 o
   3   0   3     1219.75     1261.43     29.48 o
   4   0   3       81.60       95.10      3.50 o
   5   0   3       93.31       94.98      3.88 o
   6   0   3      115.86      119.30      7.60 o
  -8   1   3       98.62       89.59      7.04 o
  -7   1   3      180.06      179.95      9.74 o
  -6   1   3        6.06        6.03      1.49 o
  -5   1   3       15.27       19.86      1.98 o
  -4   1   3      474.40      455.65     41.46 o
  -3   1   3      172.65      228.75     23.64 o
  -2   1   3        1.95       41.93      3.25 o
  -1   1   3      557.73      555.31      9.57 o
   0   1   3     1405.05     1358.02     29.74 o
   1   1   3      881.71      979.27     36.28 o
   2   1   3      798.20      751.63     17.55 o
   3   1   3      393.57      391.96     26.29 o
   4   1   3        3.25        6.44      1.39 o
   5   1   3       15.91       11.96      2.00 o
   6   1   3      118.18      119.63      7.46 o
  -8   2   3        0.18        4.80      2.08 o
  -7   2   3       79.31       74.44      5.38 o
  -6   2   3       78.67       77.62      4.80 o
  -5   2   3        3.55        8.52      1.54 o
  -4   2   3      348.48      273.97     80.52 o
  -3   2   3      862.52      842.45     14.10 o
  -2   2   3        4.35        9.20      1.12 o
  -1   2   3      226.86      253.06      6.55 o
   0   2   3     4038.26     4027.75    119.70 o
   1   2   3      709.51      670.30     19.45 o
   2   2   3       38.13       49.39      1.45 o
   3   2   3      152.88      157.24      6.24 o
   4   2   3      146.16      138.47      7.41 o
   5   2   3       18.50       25.51      3.40 o
   6   2   3      127.29      130.98      8.18 o
  -8   3   3        0.48        0.38      1.63 o
  -7   3   3       25.43       28.71      3.53 o
  -6   3   3      297.91      374.55     61.04 o
  -5   3   3       78.50       71.50      4.34 o
  -4   3   3       32.94       32.35      2.50 o
  -3   3   3      232.52      223.50      5.06 o
  -2   3   3      341.66      326.68      9.38 o
  -1   3   3      874.50      903.36     20.71 o
   0   3   3     1193.99     1205.95     27.67 o
   1   3   3      252.12      265.05      8.68 o
   2   3   3       28.82       36.00      3.45 o
   3   3   3       90.45       82.34      4.51 o
   4   3   3      693.41      703.76     31.21 o
   5   3   3      121.35      124.40      7.23 o
   6   3   3        5.58        5.72      2.16 o
  -7   4   3        7.46        5.69      2.26 o
  -6   4   3      114.26      115.85      7.28 o
  -5   4   3       10.43       21.06      2.32 o
  -4   4   3        0.57        7.68      4.43 o
  -3   4   3     1156.28     1317.92     34.71 o
  -2   4   3     1429.96     1455.17     45.70 o
  -1   4   3       26.39       42.81      2.40 o
   0   4   3       64.63       67.54      2.39 o
   1   4   3      440.39      434.00     11.50 o
   2   4   3      385.73      367.95     10.63 o
   3   4   3      176.89      188.95      6.85 o
   4   4   3        8.35        9.24      1.79 o
   5   4   3        0.55        0.58      1.52 o
  -7   5   3        8.15        8.12      2.27 o
  -6   5   3       71.04       78.41      5.67 o
  -5   5   3      286.04      287.92     14.37 o
  -4   5   3       16.59       15.95      2.16 o
  -3   5   3      440.30      465.59     15.13 o
  -2   5   3     1694.58     1775.79     56.35 o
  -1   5   3      124.84      135.91     11.16 o
   0   5   3       35.04       34.01      1.83 o
   1   5   3      133.65      140.30      5.09 o
   2   5   3       88.07       83.46      4.89 o
   3   5   3       57.71       67.86      3.42 o
   4   5   3      215.38      212.73     11.71 o
   5   5   3       51.57       58.17      5.32 o
  -7   6   3       42.54       38.34      4.72 o
  -6   6   3        2.73        3.45      1.76 o
  -5   6   3      426.98      430.89     22.18 o
  -4   6   3      343.88      325.81     15.68 o
  -3   6   3        5.46        5.60      1.07 o
  -2   6   3      229.37      228.79      8.03 o
  -1   6   3       71.16       68.90      3.36 o
   0   6   3       48.92       46.62      2.76 o
   1   6   3      208.61      195.75      7.27 o
   2   6   3      523.86      513.24     17.27 o
   3   6   3       58.25       57.19      4.72 o
   4   6   3       78.64       72.76      5.80 o
  -6   7   3        2.78        4.65      2.08 o
  -5   7   3      158.69      162.27     10.80 o
  -4   7   3      449.23      474.59     24.53 o
  -3   7   3       16.67       37.46      2.98 o
  -2   7   3       95.39       78.70      3.96 o
  -1   7   3      380.88      398.72     18.92 o
   0   7   3      395.38      336.88     12.53 o
   1   7   3      127.22      120.73      5.17 o
   2   7   3      300.89      310.10     12.55 o
   3   7   3       87.56       94.47     11.43 o
   4   7   3        1.92        4.67      3.49 o
  -5   8   3        3.06       10.64      3.88 o
  -4   8   3       94.29      101.98      7.19 o
  -3   8   3       78.16       74.88      5.12 o
  -2   8   3       22.40       24.31      2.48 o
  -1   8   3      202.72      209.18     13.29 o
   0   8   3      301.83      281.79     14.32 o
   1   8   3       71.77       84.84      6.55 o
   2   8   3       60.75       56.00     10.36 o
   3   8   3       26.58       37.63      7.61 o
  -4   9   3       28.37       21.79      5.88 o
  -3   9   3      128.46      109.02     14.47 o
  -2   9   3       25.49       23.86      3.43 o
  -1   9   3       94.48      104.13     14.09 o
   0   9   3      224.58      221.28     13.03 o
   1   9   3       19.01       24.41      7.27 o
  -2 -10   4      125.89      125.20      9.69 o
  -1 -10   4       12.12       17.26      3.64 o
   0 -10   4       15.42       20.97      3.20 o
   1 -10   4      108.81      129.30     15.49 o
   2 -10   4       24.16       30.27      4.41 o
  -4  -9   4        5.76        6.52      2.88 o
  -3  -9   4       25.78       24.14      3.87 o
  -2  -9   4      351.74      335.48     26.71 o
  -1  -9   4      121.12      113.80      7.95 o
   0  -9   4        3.13        6.54      2.09 o
   1  -9   4       52.36       61.52      7.62 o
   2  -9   4       33.26       32.07      3.78 o
   3  -9   4        2.68        2.31      1.87 o
  -5  -8   4       91.91       92.49      7.26 o
  -4  -8   4        3.76        2.88      1.62 o
  -3  -8   4       25.58       26.56      3.40 o
  -2  -8   4      558.00      542.36     27.25 o
  -1  -8   4      187.88      184.83     10.26 o
   0  -8   4       32.95       39.10      4.71 o
   1  -8   4        3.19        5.92      1.86 o
   2  -8   4       75.80       76.39     11.14 o
   3  -8   4       25.28       26.40      3.14 o
   4  -8   4      105.45       98.88      7.62 o
  -6  -7   4       29.36       29.04      3.63 o
  -5  -7   4      233.27      195.39     11.13 o
  -4  -7   4      702.56      648.20     62.62 o
  -3  -7   4       20.57       26.09      4.71 o
  -2  -7   4       21.07       25.80      2.73 o
  -1  -7   4      236.82      254.55     12.22 o
   0  -7   4        3.76        6.59      3.58 o
   1  -7   4       35.41       36.34      2.97 o
   2  -7   4      507.60      519.64     27.96 o
   3  -7   4      116.53      124.70      5.59 o
   4  -7   4       22.13       22.93      3.16 o
   5  -7   4      148.69      120.96      8.54 o
  -6  -6   4       12.97       16.72      3.10 o
  -5  -6   4       26.72       27.77      2.77 o
  -4  -6   4      133.30      126.17     12.89 o
  -3  -6   4      153.85      150.27     16.49 o
  -2  -6   4        0.55        0.53      0.83 o
  -1  -6   4      341.28      361.95     15.64 o
   0  -6   4      344.30      328.26     30.70 o
   1  -6   4        7.29       12.29      1.09 o
   2  -6   4      536.05      513.59     15.88 o
   3  -6   4      599.95      611.83     20.86 o
   4  -6   4        5.29        3.50      1.65 o
   5  -6   4        4.83        5.57      1.72 o
  -7  -5   4       22.42       15.15      2.73 o
  -6  -5   4        4.13        6.36      5.93 o
  -5  -5   4        6.91       11.53      1.72 o
  -4  -5   4      319.26      296.63     13.94 o
  -3  -5   4      736.68      704.11     25.68 o
  -2  -5   4       11.89       25.83      3.36 o
  -1  -5   4       69.00       67.28      3.64 o
   0  -5   4      685.43      615.41     51.59 o
   1  -5   4      233.69      208.47      6.22 o
   2  -5   4      189.12      210.61     22.31 o
   3  -5   4      254.02      265.51      8.63 o
   4  -5   4        5.50        9.71      1.27 o
   5  -5   4        7.55        7.84      1.61 o
   6  -5   4      129.50      105.96     11.76 o
  -7  -4   4       17.05       16.57      2.44 o
  -6  -4   4      203.21      184.91      6.72 o
  -5  -4   4       53.71       38.63      1.95 o
  -4  -4   4      183.59      184.29      5.31 o
  -3  -4   4      974.15      950.36     20.92 o
  -2  -4   4       12.58       26.76      1.70 o
  -1  -4   4      178.14      201.37      5.83 o
   0  -4   4     2127.29     2077.58     52.44 o
   1  -4   4     1202.07     1209.50     30.51 o
   2  -4   4       13.77       19.39      2.50 o
   3  -4   4       65.33       56.47      2.50 o
   4  -4   4       79.76       70.23      3.21 o
   5  -4   4        1.40        1.30      1.07 o
   6  -4   4      160.43      134.43     15.54 o
  -8  -3   4        0.22        1.12      2.53 o
  -7  -3   4        2.52        3.35      1.59 o
  -6  -3   4      380.63      368.98     12.14 o
  -5  -3   4      222.65      217.09      6.67 o
  -4  -3   4       56.52       64.94      3.54 o
  -3  -3   4       45.75       60.49      1.89 o
  -2  -3   4     1272.03     1252.17     62.34 o
  -1  -3   4      557.44      609.33     12.87 o
   0  -3   4      591.52      552.47     12.60 o
   1  -3   4      700.53      674.93     15.53 o
   2  -3   4       47.46       52.02      1.85 o
   3  -3   4       26.29       25.30      1.47 o
   4  -3   4      771.48      756.67     23.29 o
   5  -3   4       12.02       11.58      2.30 o
   6  -3   4       32.08       40.87      6.31 o
  -8  -2   4       10.54       12.58      2.54 o
  -7  -2   4        0.57        3.38      1.49 o
  -6  -2   4      208.02      204.40      8.97 o
  -5  -2   4      552.54      554.67     14.88 o
  -4  -2   4        2.69        7.68      0.78 o
  -3  -2   4        9.71       15.11      1.45 o
  -2  -2   4     1456.85     1440.52     31.29 o
  -1  -2   4     1154.46     1078.59     33.67 o
   0  -2   4      250.65      230.05      9.31 o
   1  -2   4      297.20      256.26      5.22 o
   2  -2   4        2.44       16.61      1.66 o
   3  -2   4       28.21       33.19      1.67 o
   4  -2   4      337.53      332.84      9.93 o
   5  -2   4      430.05      433.78     42.91 o
   6  -2   4       11.87       17.62      4.05 o
  -8  -1   4       52.19       62.42      5.55 o
  -7  -1   4       16.65       18.48      2.62 o
  -6  -1   4      209.63      204.36      9.85 o
  -5  -1   4      514.08      544.70     13.54 o
  -4  -1   4       14.04       18.28      2.81 o
  -3  -1   4       28.16       29.57      1.08 o
  -2  -1   4     1577.14     1512.84     32.20 o
  -1  -1   4      518.40      490.05     12.86 o
   0  -1   4      251.74      270.18      4.67 o
   1  -1   4      146.26      124.69      4.63 o
   2  -1   4      681.30      757.58     48.93 o
   3  -1   4      137.22      134.22      4.91 o
   4  -1   4      313.72      326.94     29.94 o
   5  -1   4      349.23      362.88     18.40 o
   6  -1   4        5.77        3.96      1.73 o
  -8   0   4      538.78      483.75     27.16 o
  -7   0   4      150.47      148.63     11.31 o
  -6   0   4      154.87      149.25      7.54 o
  -5   0   4       68.18       82.02      9.35 o
  -4   0   4      366.02      355.78      6.98 o
  -3   0   4      114.42      150.67      4.95 o
  -2   0   4      986.14      882.72     17.86 o
  -1   0   4      182.22      163.25      6.55 o
   0   0   4       68.93       85.17      1.82 o
   1   0   4     1012.49      922.38     85.33 o
   2   0   4     2259.57     2319.89     78.87 o
   3   0   4      141.03      138.61      5.85 o
   4   0   4        0.67        3.47      2.61 o
   5   0   4      154.35      178.94     25.46 o
   6   0   4       15.00       15.81      2.63 o
  -8   1   4       22.39       26.37      3.76 o
  -7   1   4      152.62      154.27      8.76 o
  -6   1   4       36.39       38.55      3.22 o
  -5   1   4        2.25       11.45      1.56 o
  -4   1   4     1139.87     1130.71     52.05 o
  -3   1   4      107.79      156.94     26.59 o
  -2   1   4      114.56      135.25     11.50 o
  -1   1   4     3212.21     3020.28    313.12 o
   0   1   4      353.06      362.92     14.29 o
   1   1   4       18.59       33.86      3.86 o
   2   1   4      858.28      886.39     31.51 o
   3   1   4      455.34      488.90     51.14 o
   4   1   4       15.31       13.94      1.99 o
   5   1   4       10.95       15.81      3.98 o
   6   1   4      125.74      133.53      9.41 o
  -8   2   4        1.49        2.99      4.00 o
  -7   2   4       79.14       70.01      5.84 o
  -6   2   4       36.61       41.06      3.55 o
  -5   2   4       23.04       27.49     10.27 o
  -4   2   4     1007.34      969.72     36.15 o
  -3   2   4      825.50      836.55     16.88 o
  -2   2   4        1.24        0.66      1.23 o
  -1   2   4      365.82      415.94     25.89 o
   0   2   4     1002.83      998.76     64.46 o
   1   2   4       10.42        9.41      0.82 o
   2   2   4      168.52      170.23      8.58 o
   3   2   4      574.02      601.19     57.31 o
   4   2   4       19.95       17.34      2.22 o
   5   2   4        3.68        5.15      2.00 o
   6   2   4       78.27       79.18      6.90 o
  -8   3   4       12.53       16.65      3.11 o
  -7   3   4      114.66      105.34      7.22 o
  -6   3   4      319.31      362.54     78.15 o
  -5   3   4       15.53       15.65      2.09 o
  -4   3   4      145.71      146.29      9.58 o
  -3   3   4     1306.71     1350.13     35.72 o
  -2   3   4       41.65       49.92      1.68 o
  -1   3   4      106.08       87.56      3.85 o
   0   3   4      884.39      843.77     27.89 o
   1   3   4       61.20       62.54      2.04 o
   2   3   4      126.98      123.10      3.48 o
   3   3   4      742.99      805.18     34.84 o
   4   3   4       14.33       17.57      2.57 o
   5   3   4       59.06       59.52      5.14 o
  -7   4   4       14.19       19.49      7.20 o
  -6   4   4      340.69      328.45     16.85 o
  -5   4   4      340.65      323.82     15.75 o
  -4   4   4       38.21       29.27      2.66 o
  -3   4   4      545.05      559.77     15.66 o
  -2   4   4       94.38       81.85      3.42 o
  -1   4   4       36.25       62.79      3.44 o
   0   4   4     1908.51     2203.02    135.99 o
   1   4   4     1199.69     1178.83     48.32 o
   2   4   4      441.65      440.71     19.52 o
   3   4   4       10.98       15.03      2.07 o
   4   4   4      537.44      538.02     27.10 o
   5   4   4       70.06       61.45      8.98 o
  -7   5   4        6.19       11.79      2.96 o
  -6   5   4      226.12      215.69     12.33 o
  -5   5   4      413.87      419.98     21.86 o
  -4   5   4       11.48       22.00      2.64 o
  -3   5   4       60.45       68.72      3.17 o
  -2   5   4      557.35      534.96     16.26 o
  -1   5   4       25.37       33.17      2.79 o
   0   5   4        0.97        1.16      0.71 o
   1   5   4      530.64      527.52     16.71 o
   2   5   4      106.42       98.52      4.09 o
   3   5   4        0.75       -0.28      1.17 o
   4   5   4      309.90      288.14     16.21 o
  -7   6   4       15.31       14.47      3.21 o
  -6   6   4       57.13       62.24      5.68 o
  -5   6   4      210.86      223.48     16.19 o
  -4   6   4        3.46        7.68      1.94 o
  -3   6   4        0.78        0.93      0.82 o
  -2   6   4      324.94      360.35     14.61 o
  -1   6   4      126.32      125.02      7.66 o
   0   6   4        5.14        8.94      1.59 o
   1   6   4      378.39      366.54     12.97 o
   2   6   4      462.20      435.70     20.21 o
   3   6   4       32.12       23.09      5.01 o
   4   6   4       35.95       29.81      5.86 o
  -6   7   4        7.51        6.07      2.29 o
  -5   7   4       41.07       45.94      5.07 o
  -4   7   4        1.52       10.59      6.21 o
  -3   7   4        0.56       12.51      1.68 o
  -2   7   4      618.56      572.98     21.57 o
  -1   7   4      673.00      643.57     29.64 o
   0   7   4        5.04        9.27      1.94 o
   1   7   4       56.91       54.73      3.47 o
   2   7   4      306.29      284.16     27.36 o
   3   7   4        2.23        6.44      3.49 o
  -5   8   4       41.29       36.62      4.70 o
  -4   8   4      358.40      347.21     19.77 o
  -3   8   4       41.56       43.75      4.19 o
  -2   8   4       64.96       62.29      4.86 o
  -1   8   4      326.52      278.89     32.09 o
   0   8   4       31.69       29.98      3.98 o
   1   8   4        2.14       13.85      4.29 o
   2   8   4      120.79      102.38     13.17 o
  -3   9   4       75.21       38.29      7.29 o
  -2   9   4        1.79        1.38      1.65 o
  -1   9   4      136.15      140.34      9.98 o
   0   9   4      170.37      156.49     16.55 o
  -2 -10   5        0.72        4.60      3.29 o
  -1 -10   5        1.95        3.54      4.83 o
   0 -10   5      166.90      195.69     13.14 o
   1 -10   5       59.99       63.77      7.80 o
  -4  -9   5       33.14       41.24      7.25 o
  -3  -9   5       82.53       79.92      6.82 o
  -2  -9   5       92.84       89.90      7.38 o
  -1  -9   5        7.02       10.31      2.85 o
   0  -9   5       13.66       18.83      3.32 o
   1  -9   5      224.99      253.46     19.84 o
   2  -9   5       11.67       13.72      3.45 o
   3  -9   5        1.51        4.51      2.18 o
  -5  -8   5      137.41      133.80      9.68 o
  -4  -8   5       80.33       71.15      6.17 o
  -3  -8   5        1.56        2.74      1.66 o
  -2  -8   5       43.90       56.46      5.14 o
  -1  -8   5       28.24       25.32      2.84 o
   0  -8   5        0.69       10.09      3.17 o
   1  -8   5      143.39      151.09      8.81 o
   2  -8   5      210.62      198.68     11.26 o
   3  -8   5        8.01       15.40      2.84 o
   4  -8   5       48.44       56.64      7.26 o
  -6  -7   5      112.75      100.09      7.42 o
  -5  -7   5        4.33        7.69      2.22 o
  -4  -7   5       14.97       15.01      2.82 o
  -3  -7   5        1.44        8.17      1.89 o
  -2  -7   5      216.96      236.71     12.21 o
  -1  -7   5      346.94      299.20     13.84 o
   0  -7   5        7.85        9.24      2.12 o
   1  -7   5       63.74       67.23      4.37 o
   2  -7   5      454.47      462.30     17.42 o
   3  -7   5      111.11      105.24      5.11 o
   4  -7   5        0.83        3.99      1.68 o
  -6  -6   5        8.05       12.11      2.30 o
  -5  -6   5       37.54       33.55      3.23 o
  -4  -6   5      131.13      117.95     13.27 o
  -3  -6   5       49.58       53.49      8.54 o
  -2  -6   5       79.63       90.41      4.98 o
  -1  -6   5      410.39      368.15     41.94 o
   0  -6   5      339.34      320.63      9.56 o
   1  -6   5      122.99      112.87      4.35 o
   2  -6   5      157.30      190.16     13.96 o
   3  -6   5        8.80       12.31      1.62 o
   4  -6   5       11.77       14.69      1.82 o
   5  -6   5       43.57       42.59      6.70 o
  -7  -5   5       46.02       55.11      7.18 o
  -6  -5   5        2.94        4.69      1.54 o
  -5  -5   5       21.20       24.89      2.44 o
  -4  -5   5      403.88      405.66     17.00 o
  -3  -5   5      195.72      194.92     10.88 o
  -2  -5   5       42.53       55.43      1.66 o
  -1  -5   5      457.12      448.43     11.42 o
   0  -5   5      337.92      333.13     10.16 o
   1  -5   5        1.11        1.45      0.67 o
   2  -5   5       22.99       31.28      2.64 o
   3  -5   5      188.63      188.07      6.91 o
   4  -5   5       19.40       20.62      1.75 o
   5  -5   5       25.65       19.35      6.46 o
  -7  -4   5       37.26       46.13      7.58 o
  -6  -4   5      122.52      120.16      4.92 o
  -5  -4   5       69.01       66.84      2.67 o
  -4  -4   5      111.95      105.50      3.48 o
  -3  -4   5      120.80      118.92      3.43 o
  -2  -4   5       29.56       30.25      1.93 o
  -1  -4   5      369.26      381.74      9.57 o
   0  -4   5      877.87      827.15     42.53 o
   1  -4   5       26.43       28.29      1.44 o
   2  -4   5       12.68       21.21      1.36 o
   3  -4   5      242.71      207.96      6.96 o
   4  -4   5      283.67      278.54     16.49 o
   5  -4   5       14.88       14.38      2.53 o
  -8  -3   5        2.24        7.92      3.32 o
  -7  -3   5       45.04       42.30      3.51 o
  -6  -3   5       73.34       76.56      3.34 o
  -5  -3   5        1.54        4.69      1.79 o
  -4  -3   5      235.07      256.85      8.98 o
  -3  -3   5     1140.86     1190.34     54.87 o
  -2  -3   5      191.04      187.85      4.77 o
  -1  -3   5        1.99       14.90      1.65 o
   0  -3   5      168.16      162.52      9.47 o
   1  -3   5      383.89      401.30     10.21 o
   2  -3   5      202.05      190.61      5.27 o
   3  -3   5       71.48       64.07      2.66 o
   4  -3   5       12.85       28.52      3.13 o
   5  -3   5       28.45       35.55      4.05 o
  -8  -2   5        3.37        2.75      1.57 o
  -7  -2   5        2.39        1.78      1.26 o
  -6  -2   5      362.71      385.29     16.78 o
  -5  -2   5      194.98      208.25     12.33 o
  -4  -2   5        0.47       11.13      0.91 o
  -3  -2   5      693.28      747.78     25.49 o
  -2  -2   5      504.11      503.15     11.98 o
  -1  -2   5       43.15       56.83      2.82 o
   0  -2   5      255.26      225.90      5.31 o
   1  -2   5      423.69      437.75     26.01 o
   2  -2   5        3.34        5.86      0.69 o
   3  -2   5      213.33      224.80      9.80 o
   4  -2   5      521.17      498.74     38.78 o
   5  -2   5       43.31       51.96      6.31 o
  -8  -1   5      156.80      147.90      9.37 o
  -7  -1   5       35.05       40.62      4.78 o
  -6  -1   5       67.60       63.10      6.77 o
  -5  -1   5      301.63      282.28      7.37 o
  -4  -1   5        7.98       13.53      1.53 o
  -3  -1   5        6.20       10.92      1.20 o
  -2  -1   5     1222.97     1222.08     29.15 o
  -1  -1   5      354.04      304.63      6.42 o
   0  -1   5        6.96       14.75      1.56 o
   1  -1   5      801.58      799.59     27.30 o
   2  -1   5      629.18      726.63     28.01 o
   3  -1   5       82.73       88.72      4.91 o
   4  -1   5      279.79      281.26     24.48 o
   5  -1   5       57.40       67.80      6.01 o
  -8   0   5       28.92       49.64      4.90 o
  -7   0   5        0.30       13.73      2.41 o
  -6   0   5        0.45        4.69      1.62 o
  -5   0   5      407.79      397.53     22.29 o
  -4   0   5      241.79      233.21      5.18 o
  -3   0   5       62.65       76.79      2.42 o
  -2   0   5      442.13      372.02      8.38 o
  -1   0   5     2082.73     2133.07     69.03 o
   0   0   5      409.18      496.09     16.53 o
   1   0   5      245.58      246.83      9.09 o
   2   0   5      489.64      508.20     28.72 o
   3   0   5       28.20       30.46      5.79 o
   4   0   5        3.43        7.86      1.75 o
   5   0   5       36.23       42.75      8.39 o
  -8   1   5       42.45       45.32      5.02 o
  -7   1   5       68.92       65.31      5.61 o
  -6   1   5        1.02        3.97      1.36 o
  -5   1   5       31.23       28.70      2.86 o
  -4   1   5      667.20      604.40     24.32 o
  -3   1   5      562.35      574.71     15.36 o
  -2   1   5      542.05      526.38     12.60 o
  -1   1   5      733.28      687.64     53.39 o
   0   1   5        7.23       13.30      1.41 o
   1   1   5       19.55       22.67      1.89 o
   2   1   5      563.10      551.53     22.09 o
   3   1   5       82.19       94.37      5.80 o
   4   1   5        1.38        3.63      2.28 o
   5   1   5      136.36      135.84      8.75 o
  -8   2   5       18.46       25.12      4.32 o
  -7   2   5      110.54      104.42      8.16 o
  -6   2   5        9.58       12.73      2.06 o
  -5   2   5       82.26       76.20      4.42 o
  -4   2   5     1014.60     1090.75    198.80 o
  -3   2   5      435.81      408.82      9.72 o
  -2   2   5       39.98       43.71      1.57 o
  -1   2   5       80.10       70.85      3.21 o
   0   2   5      631.14      597.51     23.92 o
   1   2   5      171.96      212.84     20.72 o
   2   2   5      327.12      364.66     20.52 o
   3   2   5      225.99      241.07     11.29 o
   4   2   5        9.44       12.32      2.17 o
   5   2   5       27.20       34.46      4.44 o
  -8   3   5        0.17       -1.77      1.77 o
  -7   3   5       51.77       54.51      5.16 o
  -6   3   5      109.05      116.33     40.11 o
  -5   3   5       56.54       67.19     14.07 o
  -4   3   5      407.41      400.92     16.96 o
  -3   3   5      383.96      363.76      9.51 o
  -2   3   5       26.78       26.65      1.38 o
  -1   3   5       90.92       90.07      2.87 o
   0   3   5     1563.86     1505.41     47.03 o
   1   3   5      432.50      439.79     17.53 o
   2   3   5       14.71       14.12      1.82 o
   3   3   5       20.88       23.17      2.63 o
   4   3   5       75.20       70.69      5.54 o
   5   3   5       41.03       41.21      4.67 o
  -7   4   5      113.69      102.16      8.41 o
  -6   4   5      314.77      371.18     80.13 o
  -5   4   5       40.18       42.82      3.71 o
  -4   4   5        3.26       16.56      2.95 o
  -3   4   5      255.98      267.76     18.62 o
  -2   4   5      604.70      642.29     31.25 o
  -1   4   5      208.34      230.02     11.07 o
   0   4   5       17.33       25.11      1.62 o
   1   4   5        9.80       15.06      1.99 o
   2   4   5       83.40       78.41      4.90 o
   3   4   5      279.43      263.72     13.62 o
   4   4   5      174.77      164.14     10.30 o
  -7   5   5       37.80       39.89      9.52 o
  -6   5   5      349.08      361.42     20.58 o
  -5   5   5       41.69       39.49      3.84 o
  -4   5   5        6.31        7.27      2.50 o
  -3   5   5      113.19      119.60      4.87 o
  -2   5   5      104.94       97.18      3.86 o
  -1   5   5      120.87      112.97      5.52 o
   0   5   5      330.87      353.41     11.97 o
   1   5   5      119.31      139.35      7.50 o
   2   5   5       44.46       39.15      3.55 o
   3   5   5      174.99      155.64      9.58 o
   4   5   5      149.83      156.66     10.66 o
  -6   6   5       42.92       50.97      5.23 o
  -5   6   5       83.56      101.25     13.96 o
  -4   6   5       23.46       22.72      2.94 o
  -3   6   5       73.86       73.09      3.79 o
  -2   6   5      588.69      560.08     19.52 o
  -1   6   5       82.91       90.50      5.51 o
   0   6   5      136.84      137.58      6.12 o
   1   6   5      442.90      435.35     21.58 o
   2   6   5       47.73       49.38      4.60 o
   3   6   5        0.67        0.10      2.01 o
  -6   7   5       35.06       36.54      5.21 o
  -5   7   5      114.57      117.98      8.78 o
  -4   7   5      208.90      203.04     14.62 o
  -3   7   5       79.17       87.84      5.15 o
  -2   7   5      314.85      306.77     16.53 o
  -1   7   5      232.08      227.02      9.69 o
   0   7   5        6.59        9.74      4.48 o
   1   7   5       20.47       15.61      3.75 o
   2   7   5       43.85       35.63      6.81 o
  -4   8   5      235.40      212.79     20.17 o
  -3   8   5       45.66       38.17      4.67 o
  -2   8   5       60.62       56.37      4.36 o
  -1   8   5       52.24       39.47      3.53 o
   0   8   5        1.09        4.14      2.90 o
   1   8   5       85.68       79.34     10.90 o
  -1 -10   6        1.54        4.79      2.50 o
   0 -10   6       50.55       50.66      8.82 o
  -4  -9   6        8.04       14.09      5.97 o
  -3  -9   6        9.16       11.44      2.98 o
  -2  -9   6       27.02       25.35      5.84 o
  -1  -9   6        7.83       12.99      2.71 o
   0  -9   6       43.89       47.09      6.52 o
   1  -9   6      124.56      144.24     13.37 o
   2  -9   6        9.89       10.99      3.78 o
  -5  -8   6       59.55       54.53      5.58 o
  -4  -8   6       20.31       30.02      3.68 o
  -3  -8   6        0.44        1.84      1.58 o
  -2  -8   6       45.28       43.53      4.01 o
  -1  -8   6       38.33       40.52      3.92 o
   0  -8   6      175.38      185.15     14.74 o
   1  -8   6      220.21      234.71     20.40 o
   2  -8   6       13.81       22.55      3.71 o
   3  -8   6        2.56        2.12      1.94 o
  -6  -7   6       18.39       17.07      3.24 o
  -5  -7   6       44.53       47.89      4.85 o
  -4  -7   6       15.32       16.67      3.09 o
  -3  -7   6       10.43        8.78      2.08 o
  -2  -7   6      321.93      302.63     30.53 o
  -1  -7   6      167.87      168.08      9.39 o
   0  -7   6       33.26       37.97      3.30 o
   1  -7   6      290.77      283.03     14.13 o
   2  -7   6       78.03       89.24      4.85 o
   3  -7   6       33.02       36.30      4.46 o
   4  -7   6       13.48       14.77      3.75 o
  -6  -6   6        0.57        6.06      2.04 o
  -5  -6   6       89.24       85.61      6.18 o
  -4  -6   6       80.45       81.90      5.22 o
  -3  -6   6        2.33        3.75      1.29 o
  -2  -6   6      410.42      387.56     16.19 o
  -1  -6   6      802.86      807.33     34.08 o
   0  -6   6        1.44        6.12      2.53 o
   1  -6   6       37.66       37.74      2.23 o
   2  -6   6       82.01       88.25      5.11 o
   3  -6   6       31.34       29.49      2.99 o
   4  -6   6        9.60       12.18      2.33 o
  -7  -5   6      107.96      106.29     11.21 o
  -6  -5   6        0.41        4.39      1.71 o
  -5  -5   6        2.92        1.59      1.15 o
  -4  -5   6      340.66      330.98     13.69 o
  -3  -5   6      179.02      171.21      8.08 o
  -2  -5   6      128.41      136.69      4.22 o
  -1  -5   6      241.50      270.15      9.48 o
   0  -5   6       22.48       25.51      1.78 o
   1  -5   6       17.44       20.84      1.62 o
   2  -5   6      434.56      430.41     14.46 o
   3  -5   6      302.42      280.02     10.08 o
   4  -5   6        7.55        7.56      2.14 o
  -7  -4   6      104.96      100.80     11.99 o
  -6  -4   6        2.15        4.08      1.22 o
  -5  -4   6       19.57       22.71      1.69 o
  -4  -4   6      456.66      452.28     21.58 o
  -3  -4   6      698.84      747.46     31.55 o
  -2  -4   6        2.39        2.21      0.75 o
  -1  -4   6       25.30       22.20      1.36 o
   0  -4   6      187.28      168.14      6.59 o
   1  -4   6       10.77       12.58      1.19 o
   2  -4   6      428.92      416.75     12.66 o
   3  -4   6      467.30      426.80     28.02 o
   4  -4   6       23.03       20.66      3.42 o
   5  -4   6        2.80        5.10      2.07 o
  -8  -3   6       13.39        9.38      3.60 o
  -7  -3   6        8.27        7.22      1.72 o
  -6  -3   6      212.26      216.23     10.35 o
  -5  -3   6       57.14       67.18      2.90 o
  -4  -3   6      224.02      218.40      7.74 o
  -3  -3   6      448.71      467.71     12.97 o
  -2  -3   6       58.15       65.19      2.67 o
  -1  -3   6       12.70       27.91      1.54 o
   0  -3   6     1451.49     1453.96     57.70 o
   1  -3   6       84.43       89.13      2.79 o
   2  -3   6      109.94      108.90      5.62 o
   3  -3   6      378.46      367.47     17.13 o
   4  -3   6      344.14      327.73     16.32 o
   5  -3   6        0.37        3.28      1.82 o
  -8  -2   6        5.16        4.08      2.88 o
  -7  -2   6        1.20        0.40      1.20 o
  -6  -2   6      223.06      244.18     12.34 o
  -5  -2   6      273.43      260.84     12.80 o
  -4  -2   6       15.01       19.04      1.77 o
  -3  -2   6      157.75      141.89      6.63 o
  -2  -2   6       26.58       24.70      1.26 o
  -1  -2   6      100.59      109.00      3.91 o
   0  -2   6      693.45      643.23     25.65 o
   1  -2   6     1495.97     1535.30     59.12 o
   2  -2   6       37.68       44.29      3.09 o
   3  -2   6       30.52       35.41      6.12 o
   4  -2   6      221.55      206.64     10.71 o
   5  -2   6        1.44       -0.41      1.27 o
  -8  -1   6        2.80        6.48      2.53 o
  -7  -1   6        1.52        3.34      2.21 o
  -6  -1   6      169.30      159.29      8.78 o
  -5  -1   6       99.61       86.57     11.78 o
  -4  -1   6       11.05       10.63      1.01 o
  -3  -1   6       51.56       46.74      1.88 o
  -2  -1   6      586.49      556.88     18.46 o
  -1  -1   6      327.18      332.44     11.91 o
   0  -1   6      421.61      431.55     15.63 o
   1  -1   6     1022.18     1052.06     40.40 o
   2  -1   6      127.38      124.22     14.18 o
   3  -1   6       11.67       13.52      1.96 o
   4  -1   6       54.71       61.97      6.38 o
   5  -1   6       22.95       20.86      3.57 o
  -8   0   6       50.95       57.50      5.50 o
  -7   0   6        3.92        5.89      1.76 o
  -6   0   6       86.17       84.89      5.42 o
  -5   0   6      167.80      187.37     22.64 o
  -4   0   6       14.31       20.96      1.11 o
  -3   0   6      276.07      288.42      7.45 o
  -2   0   6     2152.75     2164.48     56.74 o
  -1   0   6      332.90      313.21      9.32 o
   0   0   6        8.77        6.25      1.13 o
   1   0   6      413.28      390.44     15.20 o
   2   0   6       73.73       95.79     15.64 o
   3   0   6       87.54       88.64      5.77 o
   4   0   6       62.98       64.45      5.14 o
   5   0   6      318.93      364.29     23.54 o
  -8   1   6      102.60      111.00      9.64 o
  -7   1   6       15.56       25.52      7.34 o
  -6   1   6        2.16        2.55      1.51 o
  -5   1   6      503.17      519.36     22.63 o
  -4   1   6      305.72      298.11     17.43 o
  -3   1   6        2.56       17.41      1.09 o
  -2   1   6      624.78      589.33     15.22 o
  -1   1   6      938.51      816.50     77.26 o
   0   1   6       35.96       38.90      2.50 o
   1   1   6        0.97       -0.15      1.06 o
   2   1   6      482.28      501.22     21.98 o
   3   1   6      110.44      121.49     10.65 o
   4   1   6       11.08       12.24      2.61 o
   5   1   6      116.70      120.76      8.93 o
  -8   2   6       88.75       90.99      7.54 o
  -7   2   6      123.78      121.45      8.50 o
  -6   2   6        1.40        3.61      1.55 o
  -5   2   6      134.38      122.18     10.97 o
  -4   2   6      422.38      373.60     16.11 o
  -3   2   6        4.00        3.11      0.72 o
  -2   2   6      111.89      126.11     11.86 o
  -1   2   6      767.08      902.62     35.97 o
   0   2   6      104.98      110.48      5.32 o
   1   2   6        3.68        8.98      4.05 o
   2   2   6      235.13      246.20     12.46 o
   3   2   6      200.50      201.41     16.38 o
   4   2   6       23.03       23.86      3.22 o
  -7   3   6      237.57      226.23     14.13 o
  -6   3   6       25.93       26.98      3.37 o
  -5   3   6        0.50        0.86      1.31 o
  -4   3   6      352.12      337.98     14.72 o
  -3   3   6      108.04      115.65      3.97 o
  -2   3   6       88.64       88.63      6.11 o
  -1   3   6     1066.46     1085.25     68.95 o
   0   3   6       69.34       75.54      6.24 o
   1   3   6      160.71      147.33      7.39 o
   2   3   6      201.88      202.33     10.74 o
   3   3   6      468.14      449.66     22.27 o
   4   3   6       32.62       35.36      6.54 o
  -7   4   6       80.80       67.75      6.28 o
  -6   4   6       30.73       42.54      7.00 o
  -5   4   6        8.00       13.88      2.43 o
  -4   4   6      725.55      736.76     33.96 o
  -3   4   6      919.69      943.65     28.96 o
  -2   4   6      369.53      349.57     11.51 o
  -1   4   6       84.37       82.43      4.27 o
   0   4   6     1068.42     1116.00     49.15 o
   1   4   6      309.43      319.96     15.87 o
   2   4   6       45.87       40.19      3.67 o
   3   4   6      201.08      193.63     20.05 o
  -7   5   6        9.15       10.91      3.35 o
  -6   5   6      243.39      254.97     17.79 o
  -5   5   6        2.10        4.37      1.82 o
  -4   5   6       20.39       21.62      3.11 o
  -3   5   6      430.78      459.32     16.41 o
  -2   5   6      153.60      158.78      8.24 o
  -1   5   6        2.60        5.83      1.26 o
   0   5   6      571.18      572.55     27.01 o
   1   5   6      484.08      452.26     24.34 o
   2   5   6        0.55        0.61      1.69 o
   3   5   6       51.42       43.54      4.66 o
  -6   6   6       47.33       57.22      6.50 o
  -5   6   6       94.47       86.59      7.10 o
  -4   6   6        1.26        2.04      1.51 o
  -3   6   6      188.81      191.54     14.62 o
  -2   6   6      589.11      557.46     24.36 o
  -1   6   6       49.35       49.52      3.64 o
   0   6   6       56.81       54.48      6.05 o
   1   6   6      201.28      183.77     12.97 o
   2   6   6        0.63        2.86      1.82 o
  -5   7   6      267.26      257.93     16.43 o
  -4   7   6        6.10       10.62      7.11 o
  -3   7   6       36.82       37.64      5.77 o
  -2   7   6      358.51      330.45     14.47 o
  -1   7   6       18.20       14.14      2.55 o
   0   7   6       17.02       23.19      4.81 o
   1   7   6      194.26      188.26     13.19 o
  -3   8   6       10.54       13.63      3.54 o
  -2   8   6      106.44       93.12     11.63 o
  -1   8   6      206.70      191.43     18.21 o
  -3  -9   7      102.75       95.09      7.63 o
  -2  -9   7       12.73       13.39      6.38 o
  -1  -9   7        0.91        3.07      1.89 o
   0  -9   7       74.40       89.00     10.07 o
   1  -9   7       30.97       34.06      4.76 o
  -5  -8   7       14.02       16.68      3.62 o
  -4  -8   7        5.30        7.92      2.34 o
  -3  -8   7       52.08       52.43      5.41 o
  -2  -8   7      190.75      174.37     11.22 o
  -1  -8   7       17.53       19.63      2.87 o
   0  -8   7       57.21       80.83     13.57 o
   1  -8   7      150.64      153.03      9.96 o
   2  -8   7        5.75        3.83      2.98 o
  -5  -7   7       94.30       88.01     13.27 o
  -4  -7   7       18.13       17.43      2.60 o
  -3  -7   7       12.47       20.22      2.62 o
  -2  -7   7      309.62      288.02     15.38 o
  -1  -7   7      191.36      167.53      9.31 o
   0  -7   7        0.37        1.16      1.21 o
   1  -7   7       16.30       28.86      3.43 o
   2  -7   7       28.46       34.28      3.77 o
   3  -7   7        2.28        7.30      3.16 o
  -6  -6   7        8.81       16.41      3.34 o
  -5  -6   7       93.38       95.52      6.38 o
  -4  -6   7      117.30      105.20      6.32 o
  -3  -6   7       73.74       76.85      5.15 o
  -2  -6   7      114.22      125.35      8.07 o
  -1  -6   7       16.00       26.77      2.53 o
   0  -6   7        8.98       12.75      1.58 o
   1  -6   7       55.37       53.18      3.35 o
   2  -6   7      141.05      140.69      8.54 o
   3  -6   7       20.10       20.36      2.95 o
  -7  -5   7       37.26       32.39      5.58 o
  -6  -5   7        3.65        4.00      2.48 o
  -5  -5   7       69.62       65.15      4.65 o
  -4  -5   7      204.07      182.44      8.55 o
  -3  -5   7        1.04        3.30      0.83 o
  -2  -5   7        0.98        4.38      0.91 o
  -1  -5   7      201.82      198.87      7.17 o
   0  -5   7       54.89       56.46      3.14 o
   1  -5   7       49.14       44.28      2.64 o
   2  -5   7      321.65      305.39     16.01 o
   3  -5   7       57.68       56.30      4.72 o
   4  -5   7        1.46        3.08      1.88 o
  -7  -4   7       16.35       29.56      5.27 o
  -6  -4   7       14.24       19.44      3.10 o
  -5  -4   7       83.15       84.75      3.73 o
  -4  -4   7      224.26      218.25      7.42 o
  -3  -4   7       30.09       26.99      1.64 o
  -2  -4   7       18.80       17.70      1.27 o
  -1  -4   7      182.75      185.81      7.12 o
   0  -4   7      699.85      635.02     19.83 o
   1  -4   7       76.10       76.47      5.73 o
   2  -4   7        4.62        6.06      1.64 o
   3  -4   7       68.65       77.78      7.58 o
   4  -4   7       18.15       22.75      4.93 o
  -7  -3   7      146.21      142.30      8.41 o
  -6  -3   7       46.87       40.31      3.54 o
  -5  -3   7        5.88        8.82      2.16 o
  -4  -3   7       50.19       67.19      2.97 o
  -3  -3   7      310.76      307.79      9.36 o
  -2  -3   7      238.11      246.33      9.78 o
  -1  -3   7       50.71       54.53      2.48 o
   0  -3   7        3.89        6.67      1.08 o
   1  -3   7       96.93       95.64      5.30 o
   2  -3   7      382.20      398.72     18.34 o
   3  -3   7      227.20      258.73     14.27 o
   4  -3   7        2.96        6.23      2.27 o
  -8  -2   7        0.34        1.89      1.57 o
  -7  -2   7       41.32       37.14      3.83 o
  -6  -2   7      112.66      116.11      6.73 o
  -5  -2   7        3.07        3.69      0.91 o
  -4  -2   7       40.96       47.66      2.98 o
  -3  -2   7      161.84      143.13      4.97 o
  -2  -2   7        9.79       11.28      1.06 o
  -1  -2   7      227.47      242.14     11.73 o
   0  -2   7      978.72      941.08     37.75 o
   1  -2   7      203.74      196.23      9.08 o
   2  -2   7        6.00        9.36      1.99 o
   3  -2   7       56.84       60.87      5.54 o
   4  -2   7       24.29       24.04      5.82 o
  -8  -1   7        0.23       -0.68      1.52 o
  -7  -1   7        0.21        3.24      1.84 o
  -6  -1   7      201.32      214.39     11.33 o
  -5  -1   7       37.30       37.58      4.62 o
  -4  -1   7        2.38        6.00      2.63 o
  -3  -1   7      444.61      444.72     12.82 o
  -2  -1   7      596.00      611.01     16.79 o
  -1  -1   7      186.21      185.31      4.43 o
   0  -1   7      472.62      483.66     20.02 o
   1  -1   7      160.12      164.71     15.43 o
   2  -1   7       53.63       59.51      4.49 o
   3  -1   7        1.53        0.26      1.19 o
   4  -1   7      157.84      161.55     10.37 o
  -8   0   7       41.65       37.85      4.48 o
  -7   0   7       17.73       21.69      3.26 o
  -6   0   7       34.71       47.49      4.40 o
  -5   0   7      583.31      638.55     28.24 o
  -4   0   7      123.46      129.84      4.37 o
  -3   0   7       81.50       86.06      3.28 o
  -2   0   7      547.71      521.74     14.20 o
  -1   0   7       79.11       81.78      4.84 o
   0   0   7        2.87        4.21      1.18 o
   1   0   7       67.21       73.20     15.63 o
   2   0   7       19.69       21.94      3.30 o
   3   0   7       92.80       86.49      7.05 o
   4   0   7      245.21      246.70     15.13 o
  -8   1   7       65.04       64.12      6.15 o
  -7   1   7       71.06       74.89      6.05 o
  -6   1   7       62.68       68.75      5.07 o
  -5   1   7      166.02      161.14      8.55 o
  -4   1   7       31.75       34.59      1.88 o
  -3   1   7       12.49       20.85      5.51 o
  -2   1   7      441.81      393.80     16.17 o
  -1   1   7      178.93      199.73     32.57 o
   0   1   7        1.39        2.97      1.20 o
   1   1   7      230.69      207.51     10.15 o
   2   1   7      221.13      256.04     12.99 o
   3   1   7       15.99       33.79      4.09 o
   4   1   7      105.04      108.97      8.15 o
  -7   2   7       65.19       63.97      5.88 o
  -6   2   7        9.70       11.95      2.21 o
  -5   2   7       65.35       70.48      5.24 o
  -4   2   7      294.38      325.30     18.75 o
  -3   2   7       52.13       54.47      4.65 o
  -2   2   7      238.50      234.59      8.68 o
  -1   2   7      288.43      311.49     13.75 o
   0   2   7        5.99        8.90      3.96 o
   1   2   7       97.47      115.28     14.82 o
   2   2   7      592.12      693.48     56.89 o
   3   2   7       28.01       30.30      8.58 o
   4   2   7        0.44        3.50      1.90 o
  -7   3   7       88.58       89.45      7.64 o
  -6   3   7        1.87        2.95      1.55 o
  -5   3   7        0.93        0.17      1.02 o
  -4   3   7      674.88      800.53     76.65 o
  -3   3   7      388.69      419.75     40.09 o
  -2   3   7       27.14       30.51      4.03 o
  -1   3   7       36.33       35.59      2.96 o
   0   3   7      168.79      174.91      9.52 o
   1   3   7       57.39       42.08      5.91 o
   2   3   7      346.45      333.25     17.51 o
   3   3   7      166.13      170.54     11.00 o
  -7   4   7       39.93       37.06      5.19 o
  -6   4   7      165.78      162.50     10.55 o
  -5   4   7       74.41       86.21      7.76 o
  -4   4   7        5.72       21.33      4.09 o
  -3   4   7        8.01       12.63      1.44 o
  -2   4   7       54.50       62.65      3.11 o
  -1   4   7      297.18      286.61     13.71 o
   0   4   7      467.92      452.39     21.75 o
   1   4   7       52.79       54.37      4.89 o
   2   4   7       12.61       13.16      2.59 o
   3   4   7      143.94      152.75     10.85 o
  -6   5   7       31.96       37.93      5.71 o
  -5   5   7       11.73       13.51      3.33 o
  -4   5   7      104.00      101.43      7.06 o
  -3   5   7      142.01      147.42      6.31 o
  -2   5   7       63.68       53.95      4.27 o
  -1   5   7      211.17      172.70     10.56 o
   0   5   7      327.32      321.57     18.16 o
   1   5   7       62.35       73.06      6.03 o
   2   5   7        0.63        1.92      4.67 o
  -5   6   7       48.49       52.50      6.74 o
  -4   6   7       53.79       52.76      6.13 o
  -3   6   7      312.64      316.86     13.63 o
  -2   6   7      100.02       86.83      6.37 o
  -1   6   7        0.55        6.79      2.29 o
   0   6   7       56.58       54.38      5.28 o
   1   6   7       97.70       93.64      8.22 o
  -4   7   7        2.16       44.88     27.16 o
  -3   7   7       11.18        3.82      2.87 o
  -2   7   7       58.30       48.90      9.52 o
  -1   7   7       55.49       58.97      8.76 o
  -2  -9   8        8.15        6.23      5.23 o
  -1  -9   8        0.49        3.08      2.17 o
  -4  -8   8       43.22       47.01      5.39 o
  -3  -8   8       96.90       94.52      8.28 o
  -2  -8   8       19.75       22.15      3.25 o
  -1  -8   8        2.05        4.99      2.08 o
   0  -8   8       87.74       92.93      7.78 o
   1  -8   8       81.39       85.41     11.00 o
  -5  -7   8       35.27       34.51      4.35 o
  -4  -7   8       22.05       18.55      2.89 o
  -3  -7   8      146.66      137.59      8.31 o
  -2  -7   8       62.87       55.57      4.48 o
  -1  -7   8       23.71       29.78      3.85 o
   0  -7   8        9.50       15.55      2.82 o
   1  -7   8      158.81      160.96     15.45 o
   2  -7   8        2.68        4.40      2.82 o
  -6  -6   8       68.58       68.05      7.80 o
  -5  -6   8      274.58      279.68     14.80 o
  -4  -6   8        0.89        0.41      2.43 o
  -3  -6   8       43.46       51.19      4.25 o
  -2  -6   8       50.23       55.86      4.14 o
  -1  -6   8       56.99       66.01      4.75 o
   0  -6   8       16.92       21.05      3.59 o
   1  -6   8      176.92      170.26      9.76 o
   2  -6   8      132.05      125.82      8.78 o
   3  -6   8        0.70        3.88      1.97 o
  -5  -5   8       39.74       41.04      3.71 o
  -4  -5   8        0.56       10.14      1.65 o
  -3  -5   8        9.56       11.40      1.29 o
  -2  -5   8      272.32      278.16     10.76 o
  -1  -5   8      404.76      424.91     15.28 o
   0  -5   8       12.72       12.66      1.45 o
   1  -5   8       19.57       17.10      3.75 o
   2  -5   8       99.37       89.73      7.16 o
   3  -5   8       20.16       24.89      3.48 o
  -7  -4   8       91.19       83.02      9.87 o
  -6  -4   8        0.34        1.01      1.86 o
  -5  -4   8       10.44       15.34      3.70 o
  -4  -4   8       48.48       47.42      2.65 o
  -3  -4   8        3.44        6.21      1.05 o
  -2  -4   8      332.96      337.15     11.57 o
  -1  -4   8      571.04      580.37     19.64 o
   0  -4   8        9.55        9.49      2.15 o
   1  -4   8       12.97       13.58      2.12 o
   2  -4   8      237.52      223.89     12.66 o
   3  -4   8       95.49      109.68      7.91 o
  -7  -3   8       62.17       63.55      9.49 o
  -6  -3   8        8.49       15.73      2.61 o
  -5  -3   8        1.13       14.84      4.40 o
  -4  -3   8      620.70      653.86     22.59 o
  -3  -3   8      102.38      113.21      7.47 o
  -2  -3   8      145.17      139.01      4.89 o
  -1  -3   8      341.02      337.36     11.41 o
   0  -3   8      641.57      597.38     27.03 o
   1  -3   8        1.15        0.55      1.06 o
   2  -3   8       38.77       43.60      4.18 o
   3  -3   8      105.42      106.51      8.00 o
  -7  -2   8       24.12       23.09      3.37 o
  -6  -2   8       34.11       35.66      5.20 o
  -5  -2   8       20.05       21.10      1.64 o
  -4  -2   8      111.22      101.79      5.02 o
  -3  -2   8      850.31      870.12     27.56 o
  -2  -2   8       59.79       60.65      3.67 o
  -1  -2   8       13.61       16.25      2.16 o
   0  -2   8      442.06      422.62     18.98 o
   1  -2   8       21.41       28.04      3.19 o
   2  -2   8        4.38        1.60      2.88 o
   3  -2   8      157.56      146.26     10.04 o
  -7  -1   8        1.78        0.69      1.53 o
  -6  -1   8      106.03      109.15      7.20 o
  -5  -1   8       53.70       53.25      4.38 o
  -4  -1   8      108.80       97.76      3.80 o
  -3  -1   8      646.34      636.81     20.07 o
  -2  -1   8      190.93      186.86      6.10 o
  -1  -1   8       15.33       21.67      2.34 o
   0  -1   8       48.47       57.30      9.42 o
   1  -1   8       66.66       75.99      5.18 o
   2  -1   8        1.11        2.64      2.64 o
   3  -1   8      143.40      151.79     19.63 o
  -7   0   8       14.62       13.25      3.65 o
  -6   0   8      326.28      349.45     22.67 o
  -5   0   8      175.84      185.29     10.41 o
  -4   0   8        2.47        2.14      1.42 o
  -3   0   8      170.02      162.97      5.94 o
  -2   0   8       96.53       93.45      5.43 o
  -1   0   8      132.34      113.75      7.68 o
   0   0   8       58.60       58.09      4.13 o
   1   0   8      873.74      831.69     41.26 o
   2   0   8       89.05       86.53      8.69 o
   3   0   8        0.41       -1.30      2.42 o
  -7   1   8        0.33       -0.42      1.41 o
  -6   1   8       83.80       69.87      5.97 o
  -5   1   8      237.62      211.83     11.11 o
  -4   1   8        5.99       10.53      1.17 o
  -3   1   8        3.64        2.55      0.90 o
  -2   1   8      415.47      405.09     46.87 o
  -1   1   8      229.39      211.02     17.93 o
   0   1   8       10.62       18.83      2.70 o
   1   1   8      252.69      261.69     14.16 o
   2   1   8      180.24      177.34     11.38 o
   3   1   8        0.41        0.48      1.75 o
  -7   2   8        1.67        1.79      1.66 o
  -6   2   8        2.22        2.22      1.54 o
  -5   2   8      244.72      235.02     13.19 o
  -4   2   8       93.34       97.67      5.43 o
  -3   2   8        1.46        4.43      1.56 o
  -2   2   8      152.91      172.14      9.36 o
  -1   2   8      358.99      372.90     17.79 o
   0   2   8       69.22       71.77      5.19 o
   1   2   8       56.08       65.25      9.69 o
   2   2   8      114.71      133.39     20.24 o
   3   2   8        9.23        8.70      2.42 o
  -7   3   8       24.27       29.68      4.96 o
  -6   3   8       19.57       19.75      3.29 o
  -5   3   8      250.31      254.76     20.71 o
  -4   3   8       48.89       46.93      4.19 o
  -3   3   8       73.99       71.04      3.92 o
  -2   3   8      119.94      117.17     17.82 o
  -1   3   8      632.92      595.55     28.12 o
   0   3   8      100.88       96.98     11.34 o
   1   3   8       17.84       20.93      3.01 o
   2   3   8       77.80       68.83      6.76 o
  -6   4   8       86.75       84.89      8.88 o
  -5   4   8       39.71       38.39      3.90 o
  -4   4   8      479.52      601.41     48.26 o
  -3   4   8      227.42      230.19     20.72 o
  -2   4   8       41.81       36.10      4.18 o
  -1   4   8      240.65      231.61     20.86 o
   0   4   8       43.06       37.70      4.25 o
   1   4   8        7.29        7.44      2.39 o
   2   4   8      155.45      170.03     11.98 o
  -6   5   8       74.39       70.95      7.03 o
  -5   5   8        5.13        5.82      2.55 o
  -4   5   8      216.97      205.81     31.90 o
  -3   5   8      409.61      384.27     27.50 o
  -2   5   8        1.03        1.16      2.27 o
  -1   5   8       71.55       63.94      5.63 o
   0   5   8      190.60      195.34     13.63 o
   1   5   8        9.59       23.03      4.23 o
  -4   6   8       28.09       32.18      6.31 o
  -3   6   8      171.49      162.71     16.98 o
  -2   6   8        1.49        0.18      1.41 o
  -1   6   8        1.22        7.49      7.11 o
  -3  -8   9       74.32       63.60      6.18 o
  -2  -8   9       10.84        4.79      2.03 o
  -1  -8   9        4.86        8.58      3.97 o
  -4  -7   9        0.94       -0.15      1.49 o
  -3  -7   9        5.40       12.86      3.53 o
  -2  -7   9       26.73       30.21      3.78 o
  -1  -7   9        3.77        4.23      1.81 o
   0  -7   9       13.71       21.11      4.85 o
   1  -7   9       33.43       27.88      5.71 o
  -5  -6   9        9.34       14.28      2.67 o
  -4  -6   9        6.13        8.61      3.17 o
  -3  -6   9       11.16       12.83      2.29 o
  -2  -6   9      101.03      100.81      7.49 o
  -1  -6   9       34.42       28.59      3.35 o
   0  -6   9       85.18       86.93      9.37 o
   1  -6   9      132.10      130.20     12.96 o
  -6  -5   9        1.19        1.77      2.05 o
  -5  -5   9       34.31       36.21      3.38 o
  -4  -5   9       34.94       28.89      3.37 o
  -3  -5   9       27.13       35.94      8.20 o
  -2  -5   9      221.02      238.70      9.90 o
  -1  -5   9       77.33       69.92      4.74 o
   0  -5   9        2.15        2.53      1.65 o
   1  -5   9       88.56       94.12      7.03 o
   2  -5   9       80.92       76.47      8.39 o
  -6  -4   9        9.22       11.66      3.41 o
  -5  -4   9       46.53       49.68      3.26 o
  -4  -4   9      301.98      300.96     11.47 o
  -3  -4   9       40.79       46.00      2.66 o
  -2  -4   9        0.53        3.27      1.06 o
  -1  -4   9       77.79      101.40      6.97 o
   0  -4   9       37.53       31.01      4.02 o
   1  -4   9       35.27       38.26      4.13 o
   2  -4   9      155.11      149.76     18.78 o
  -7  -3   9       52.94       73.00      9.09 o
  -6  -3   9       66.45       61.81      6.38 o
  -5  -3   9        1.73        3.73      1.60 o
  -4  -3   9        0.69        4.94      1.11 o
  -3  -3   9       76.89       76.72      3.84 o
  -2  -3   9      282.37      297.85     10.46 o
  -1  -3   9      262.16      252.11     13.20 o
   0  -3   9       14.06       18.88      2.66 o
   1  -3   9        9.44       16.23      2.86 o
   2  -3   9       69.70       67.61     13.74 o
  -7  -2   9       12.18       20.89      5.82 o
  -6  -2   9        0.56        3.87      3.02 o
  -5  -2   9       68.25       69.63      3.52 o
  -4  -2   9      351.35      364.14     12.96 o
  -3  -2   9      136.62      127.99      6.10 o
  -2  -2   9        5.68        7.94      1.04 o
  -1  -2   9       33.62       33.67      4.07 o
   0  -2   9       63.83       61.18      4.97 o
   1  -2   9       17.81       19.95      3.38 o
   2  -2   9       43.14       42.79      4.93 o
  -7  -1   9       62.89       65.97      6.49 o
  -6  -1   9      151.45      153.84     10.25 o
  -5  -1   9       25.49       26.73      4.14 o
  -4  -1   9      144.44      133.59      5.71 o
  -3  -1   9      143.93      150.45      6.24 o
  -2  -1   9       28.40       28.53      3.35 o
  -1  -1   9        1.46        7.50      2.18 o
   0  -1   9      222.24      224.66     13.55 o
   1  -1   9      130.39      127.82      9.14 o
   2  -1   9       24.79       23.38      3.33 o
  -7   0   9        7.09        3.92      2.56 o
  -6   0   9      117.70      127.70      9.39 o
  -5   0   9       49.67       54.28      5.12 o
  -4   0   9        0.72       -0.50      0.69 o
  -3   0   9       14.27       18.40      1.66 o
  -2   0   9       22.47       22.15      2.56 o
  -1   0   9      108.67      103.49      7.10 o
   0   0   9      414.87      378.12     18.95 o
   1   0   9      131.82      157.35     17.57 o
   2   0   9        0.57        0.22      1.52 o
  -7   1   9        0.97        2.17      1.86 o
  -6   1   9       72.18       72.68      6.50 o
  -5   1   9       37.05       38.16      3.91 o
  -4   1   9        1.49        0.28      1.37 o
  -3   1   9      132.17      120.13      4.90 o
  -2   1   9      239.56      244.40     12.37 o
  -1   1   9       41.15       53.57      4.81 o
   0   1   9      138.49      139.39     12.04 o
   1   1   9      164.38      185.71     11.74 o
   2   1   9        8.53        9.20      2.88 o
  -6   2   9       29.34       28.43      4.16 o
  -5   2   9      146.13      154.62      9.55 o
  -4   2   9        0.56        0.34      1.10 o
  -3   2   9       29.84       44.46      4.07 o
  -2   2   9      548.18      572.43     29.59 o
  -1   2   9       52.75       56.79      4.91 o
   0   2   9        3.00        3.32      2.47 o
   1   2   9      135.32      126.72     18.18 o
   2   2   9       49.58       49.58      5.27 o
  -6   3   9       12.59       13.13      3.06 o
  -5   3   9        6.31       11.82      5.17 o
  -4   3   9       94.82       96.24      6.41 o
  -3   3   9       27.64       25.14      3.27 o
  -2   3   9      288.03      268.39     26.08 o
  -1   3   9      294.35      301.27     18.86 o
   0   3   9        9.83       15.06      4.45 o
   1   3   9        9.40       13.03      4.04 o
  -5   4   9       87.02       87.68      9.07 o
  -4   4   9      305.35      302.74     32.45 o
  -3   4   9       42.84       41.19      4.26 o
  -2   4   9        1.96        4.37      1.78 o
  -1   4   9      194.59      181.29     11.66 o
   0   4   9       75.52       80.97      6.96 o
  -4   5   9      147.55      153.12     18.15 o
  -3   5   9       85.97       94.22     12.61 o
  -2   5   9        0.44        2.47      1.73 o
  -1   5   9        9.57        9.81      2.85 o
  -3  -7  10       84.61       92.74      9.24 o
  -2  -7  10        2.47        1.24      2.43 o
  -1  -7  10        6.37       10.72      3.97 o
  -4  -6  10        2.15        1.20      1.95 o
  -3  -6  10       62.30       55.34      5.17 o
  -2  -6  10      122.46      128.32     14.87 o
  -1  -6  10        2.98        5.19      2.92 o
   0  -6  10        8.16        4.87      2.88 o
  -5  -5  10      103.59      101.44      7.00 o
  -4  -5  10       15.59       13.48      2.46 o
  -3  -5  10        5.85        8.78      4.46 o
  -2  -5  10       66.71       55.20      8.19 o
  -1  -5  10       45.06       51.12      4.98 o
   0  -5  10        7.49       11.56      5.12 o
   1  -5  10       31.91       35.45      6.68 o
  -6  -4  10       62.82       44.08      6.48 o
  -5  -4  10      172.27      153.53      9.67 o
  -4  -4  10        2.10        3.42      1.16 o
  -3  -4  10       16.40       19.43      1.98 o
  -2  -4  10      136.03      135.60      9.32 o
  -1  -4  10      123.05      139.19      9.95 o
   0  -4  10       17.01       15.26      2.82 o
   1  -4  10       44.25       43.60      5.04 o
  -6  -3  10       47.67       54.51      5.21 o
  -5  -3  10       50.09       55.26      3.52 o
  -4  -3  10      287.57      282.93     11.13 o
  -3  -3  10        7.87       10.29      3.81 o
  -2  -3  10       23.19       23.00      3.52 o
  -1  -3  10      109.55      107.70      7.70 o
   0  -3  10        1.66       -0.77      1.40 o
   1  -3  10       24.38       20.03      3.56 o
  -6  -2  10       23.15       21.66      3.52 o
  -5  -2  10        5.00        7.94      2.92 o
  -4  -2  10      168.26      172.03      7.95 o
  -3  -2  10       13.99       12.16      3.29 o
  -2  -2  10        7.47       10.11      2.97 o
  -1  -2  10      165.42      178.32     13.49 o
   0  -2  10       79.74       75.13      6.61 o
   1  -2  10        6.71        6.57      2.22 o
  -6  -1  10       57.50       58.28      5.43 o
  -5  -1  10       10.55       13.92      2.43 o
  -4  -1  10       10.21        8.31      2.43 o
  -3  -1  10       59.05       64.23      5.44 o
  -2  -1  10        1.19        2.98      1.68 o
  -1  -1  10      129.76      129.92     10.23 o
   0  -1  10      220.69      229.41     20.71 o
   1  -1  10        1.64        2.30      2.16 o
  -6   0  10       26.52       29.89      4.17 o
  -5   0  10       34.20       35.21      9.61 o
  -4   0  10        8.43       11.76      3.44 o
  -3   0  10      516.13      484.44     24.79 o
  -2   0  10      110.34      108.13      8.00 o
  -1   0  10        1.08       -0.22      1.74 o
   0   0  10      112.70      118.80      9.17 o
   1   0  10       60.63       65.99      6.11 o
  -6   1  10       96.83      100.68      8.27 o
  -5   1  10       81.50       80.20      6.42 o
  -4   1  10        0.53        2.51      2.87 o
  -3   1  10      142.67      140.61     11.12 o
  -2   1  10      204.42      202.92     20.23 o
  -1   1  10        0.76        2.69      1.94 o
   0   1  10       63.74       84.84      8.31 o
   1   1  10      115.59      114.16      9.88 o
  -6   2  10       14.93       21.71      3.66 o
  -5   2  10      136.43      149.04     18.73 o
  -4   2  10       44.01       50.98     10.59 o
  -3   2  10       19.73       25.92      4.29 o
  -2   2  10      109.61      118.68     12.45 o
  -1   2  10       15.45       13.98      3.72 o
   0   2  10        3.21        1.66      1.99 o
  -5   3  10      196.91      201.19     23.68 o
  -4   3  10       61.50       60.52      9.98 o
  -3   3  10        8.47        7.67      4.19 o
  -2   3  10       65.47       68.39     13.79 o
  -1   3  10       62.45       55.57      6.21 o
  -4   4  10       37.58       37.81      9.76 o
  -3   4  10        4.37        4.56      3.68 o
  -2   4  10      117.09      115.18     16.31 o
  -4  -5  11        1.46        1.01      2.51 o
  -3  -5  11       46.06       39.64      4.70 o
  -2  -5  11       71.66       62.33      8.17 o
  -1  -5  11        1.75        6.95      3.16 o
  -4  -4  11       18.44        9.65      3.09 o
  -3  -4  11        8.06        8.25      2.93 o
  -2  -4  11      120.42      124.08      9.33 o
  -1  -4  11       30.89       30.36      5.15 o
  -5  -3  11       65.74       71.47      9.51 o
  -4  -3  11       14.23       14.48      2.88 o
  -3  -3  11        6.19        5.13      2.00 o
  -2  -3  11       37.48       37.80      4.61 o
  -1  -3  11      176.03      173.20     12.61 o
   0  -3  11        3.16        4.79      2.48 o
  -5  -2  11        5.40       10.82      4.42 o
  -4  -2  11       33.10       35.77      4.07 o
  -3  -2  11       16.54       22.35      3.40 o
  -2  -2  11       20.29       14.29      2.98 o
  -1  -2  11       49.35       53.31      6.12 o
   0  -2  11        7.67       14.39      4.03 o
  -5  -1  11        5.55        9.46      5.44 o
  -4  -1  11       71.17       73.11      6.71 o
  -3  -1  11      103.41       93.67     12.42 o
  -2  -1  11       17.84       22.89      3.44 o
  -1  -1  11       60.06       61.44      6.17 o
   0  -1  11       78.75       71.38      6.91 o
  -5   0  11       37.85       41.83      8.65 o
  -4   0  11      158.64      137.07     19.91 o
  -3   0  11       93.33       95.88      8.26 o
  -2   0  11        0.40        0.39      1.63 o
  -1   0  11        9.58       12.79      5.06 o
  -5   1  11       11.43       17.74      6.30 o
  -4   1  11       35.11       25.14      7.00 o
  -3   1  11      104.75       96.12      7.54 o
  -2   1  11       25.28       31.69      4.75 o
  -1   1  11        2.38        3.08      2.05 o
  -4   2  11        0.77       -1.01      3.02 o
  -3   2  11       59.12       59.51     13.44 o
  -2   2  11       48.73       48.51     14.51 o
 
